# Supplementary material for: 5-{2-(4-Chloro­phen­yl)-1-[2-(4-chloro­phen­yl)-1-(3,4,5-trimeth­oxy­phen­yl)eth­oxy]eth­yl}-1,2,3-trimeth­oxy­benzene
Source: Acta Crystallogr Sect E Struct Rep Online. 2012 Mar 10;68(Pt 4):o1007. doi: 10.1107/S1600536812008823 (PMC3343973; doi:10.1107/S1600536812008823)
Supplement: Supplementary file 1 [file e-68-o1007-sup1.cif]

##############################################################################
#                                                                            #
# This CIF contains the data in a paper accepted for publication in          #
# Acta Crystallographica Section E. It conforms to the requirements of       #
# Notes for Authors for Acta Crystallographica Section E, and has been       #
# peer reviewed under the auspices of the IUCr Commission on Journals.       #
#                                                                            #
# Full details of the Crystallographic Information File format               #
# are given in the paper "The Crystallographic Information File (CIF):       #
# a New Standard Archive File for Crystallography" by S. R. Hall, F. H.      #
# Allen and I. D. Brown [Acta Cryst. (1991), A47, 655-685].                  #
#                                                                            #
# The current version of the core CIF dictionary is obtainable from          #
# ftp://ftp.iucr.org/pub/cif_core.dic.                                       #
#                                                                            #
# Software is freely available for graphical display of the structure(s)     #
# in this CIF. For information consult the CIF software page                 #
# http://www.iucr.org/resources/cif/software.                                #
#                                                                            #
# This file may be used for bona fide research purposes within the           #
# scientific community so long as proper attribution is given to the journal # 
# article from which it was obtained.                                        #
#                                                                            #
##############################################################################
data_I
_audit_creation_method     SHELXL-97
_chemical_name_systematic
;
5-{2-(4-Chlorophenyl)-1-[2-(4-chlorophenyl)-1-(3,4,5-
trimethoxyphenyl)ethoxy]ethyl}-1,2,3-trimethoxybenzene
;
_chemical_name_common
;
2-(4-Chlorophenyl)-1-[2-(4-chlorophenyl)-1-(3,4,5-trimethoxyphenyl)ethoxy]-
1-(3,4,5-trimethoxyphenyl)ethane
;
_chemical_formula_moiety     'C34 H36 Cl2 O7'
_chemical_formula_sum     'C34 H36 Cl2 O7'
_chemical_formula_iupac     'C34 H36 Cl2 O7'
_chemical_formula_weight     627.53
_chemical_melting_point     429
_symmetry_cell_setting     monoclinic
_symmetry_space_group_name_H-M     'P 21/n'
_symmetry_space_group_name_Hall     '-P 2yn'
loop_
    _symmetry_equiv_pos_as_xyz
    'x, y, z'
    '-x+1/2, y+1/2, -z+1/2'
    '-x, -y, -z'
    'x-1/2, -y-1/2, z-1/2'
_cell_length_a     13.3326(8)
_cell_length_b     13.5487(8)
_cell_length_c     18.1703(11)
_cell_angle_alpha     90.00
_cell_angle_beta     100.036(3)
_cell_angle_gamma     90.00
_cell_volume     3232.0(3)
_cell_formula_units_Z     4
_cell_measurement_reflns_used     3179
_cell_measurement_theta_min     2.31
_cell_measurement_theta_max     21.38
_cell_measurement_temperature     296(2)
_exptl_crystal_description     block
_exptl_crystal_colour     colourless
_exptl_crystal_size_max     0.38
_exptl_crystal_size_mid     0.35
_exptl_crystal_size_min     0.34
_exptl_crystal_density_diffrn     1.290
_exptl_crystal_density_meas     ?
_exptl_crystal_density_method     'not measured'
_exptl_crystal_F_000     1320
_exptl_absorpt_coefficient_mu     0.247
_exptl_absorpt_correction_type     multi-scan
_exptl_absorpt_process_details     '(SADABS; Bruker, 2004)'
_exptl_absorpt_correction_T_min     0.9119
_exptl_absorpt_correction_T_max     0.9207
_exptl_special_details     ?
_diffrn_ambient_temperature     296(2)
_diffrn_radiation_type     MoK\a
_diffrn_radiation_wavelength     0.71073
_diffrn_radiation_source     'fine-focus sealed tube'
_diffrn_radiation_monochromator     graphite
_diffrn_measurement_device_type     'Bruker APEXII CCD'
_diffrn_measurement_method     '\f and \w scans'
_diffrn_detector_area_resol_mean     ?
_diffrn_reflns_number     16506
_diffrn_reflns_av_R_equivalents     0.0357
_diffrn_reflns_av_sigmaI/netI     0.0403
_diffrn_reflns_theta_min     1.76
_diffrn_reflns_theta_max     25.10
_diffrn_reflns_theta_full     25.10
_diffrn_measured_fraction_theta_max     0.991
_diffrn_measured_fraction_theta_full     0.991
_diffrn_reflns_limit_h_min     -15
_diffrn_reflns_limit_h_max     15
_diffrn_reflns_limit_k_min     -16
_diffrn_reflns_limit_k_max     16
_diffrn_reflns_limit_l_min     -19
_diffrn_reflns_limit_l_max     21
_refine_special_details
;
Refinement of <i>F</i>^2^ against ALL reflections. The weighted <i>R</i>-factor
<i>wR</i> and goodness of fit <i>S</i> are based on <i>F</i>^2^, conventional
<i>R</i>-factors <i>R</i> are based on <i>F</i>, with <i>F</i> set to zero for
negative <i>F</i>^2^. The threshold expression of <i>F</i>^2^ >
\s(<i>F</i>^2^) is used only for calculating <i>R</i>-factors(gt) <i>etc</i>.
and is not relevant to the choice of reflections for refinement.
<i>R</i>-factors based on <i>F</i>^2^ are statistically about twice as large
as those based on <i>F</i>, and <i>R</i>- factors based on ALL data will be
even larger.
;
_reflns_number_total     5707
_reflns_number_gt     3682
_reflns_threshold_expression     I>2sigma(I)
_refine_ls_structure_factor_coef     Fsqd
_refine_ls_matrix_type     full
_refine_ls_R_factor_all     0.0756
_refine_ls_R_factor_gt     0.0430
_refine_ls_wR_factor_gt     0.1008
_refine_ls_wR_factor_ref     0.1159
_refine_ls_goodness_of_fit_ref     1.046
_refine_ls_restrained_S_all     1.046
_refine_ls_number_reflns     5707
_refine_ls_number_parameters     395
_refine_ls_number_restraints     0
_refine_ls_hydrogen_treatment     constr
_refine_ls_weighting_scheme     calc
_refine_ls_weighting_details
         'calc w=1/[\s^2^(Fo^2^)+(0.0488P)^2^+0.3898P] where P=(Fo^2^+2Fc^2^)/3'
_atom_sites_solution_hydrogens     geom
_atom_sites_solution_primary     direct
_atom_sites_solution_secondary     difmap
_refine_ls_shift/su_max     0.000
_refine_ls_shift/su_mean     0.000
_refine_diff_density_max     0.202
_refine_diff_density_min     -0.265
_refine_ls_extinction_method     'SHELXL97 (Sheldrick, 2008)'
_refine_ls_extinction_coef     0.0023(5)
_refine_ls_extinction_expression
                                  'Fc^*^=kFc[1+0.001xFc^2^\l^3^/sin(2\q)]^-1/4^'
loop_
    _atom_type_symbol
    _atom_type_description
    _atom_type_scat_dispersion_real
    _atom_type_scat_dispersion_imag
    _atom_type_scat_source
    'C' 'C' 0.0033 0.0016
                         'International Tables Vol C Tables 4.2.6.8 and 6.1.1.4'
    'H' 'H' 0.0000 0.0000
                         'International Tables Vol C Tables 4.2.6.8 and 6.1.1.4'
    'O' 'O' 0.0106 0.0060
                         'International Tables Vol C Tables 4.2.6.8 and 6.1.1.4'
    'Cl' 'Cl' 0.1484 0.1585
                         'International Tables Vol C Tables 4.2.6.8 and 6.1.1.4'
_computing_data_collection     'APEX2 (Bruker, 2004)'
_computing_cell_refinement     'SAINT-Plus (Bruker, 2004)'
_computing_data_reduction     'SAINT-Plus (Bruker, 2004)'
_computing_structure_solution     'SHELXS97 (Sheldrick, 2008)'
_computing_structure_refinement     'SHELXL97 (Sheldrick, 2008)'
_computing_molecular_graphics     'SHELXTL (Sheldrick, 2008)'
_computing_publication_material     'SHELXTL (Sheldrick, 2008)'
loop_
    _atom_site_type_symbol
    _atom_site_label
    _atom_site_fract_x
    _atom_site_fract_y
    _atom_site_fract_z
    _atom_site_U_iso_or_equiv
    _atom_site_adp_type
    _atom_site_calc_flag
    _atom_site_refinement_flags
    _atom_site_occupancy
    _atom_site_symmetry_multiplicity
    _atom_site_disorder_assembly
    _atom_site_disorder_group
    C C1 0.58651(18) 0.79978(18) 0.07380(12) 0.0542(6) Uani d . 1 1 . .
    C C2 0.64191(19) 0.7228(2) 0.10839(14) 0.0687(7) Uani d . 1 1 . .
    H H2 0.7093 0.7136 0.1028 0.082 Uiso calc R 1 1 . .
    C C3 0.59641(19) 0.65910(19) 0.15159(14) 0.0643(7) Uani d . 1 1 . .
    H H3 0.6341 0.6071 0.1757 0.077 Uiso calc R 1 1 . .
    C C4 0.49592(17) 0.67065(16) 0.15990(12) 0.0491(6) Uani d . 1 1 . .
    C C5 0.44157(17) 0.74770(17) 0.12206(12) 0.0534(6) Uani d . 1 1 . .
    H H5 0.3734 0.7561 0.1257 0.064 Uiso calc R 1 1 . .
    C C6 0.48656(18) 0.81213(18) 0.07916(12) 0.0549(6) Uani d . 1 1 . .
    H H6 0.4491 0.8636 0.0540 0.066 Uiso calc R 1 1 . .
    C C7 0.44753(19) 0.60401(17) 0.21008(12) 0.0554(6) Uani d . 1 1 . .
    H H7A 0.4820 0.5407 0.2136 0.067 Uiso calc R 1 1 . .
    H H7B 0.3770 0.5929 0.1874 0.067 Uiso calc R 1 1 . .
    C C8 0.45094(16) 0.64477(15) 0.28885(11) 0.0441(5) Uani d . 1 1 . .
    H H8 0.5216 0.6603 0.3108 0.053 Uiso calc R 1 1 . .
    C C9 0.41014(16) 0.56853(15) 0.33698(11) 0.0422(5) Uani d . 1 1 . .
    C C10 0.30679(16) 0.56178(15) 0.33682(11) 0.0449(5) Uani d . 1 1 . .
    H H10 0.2624 0.6078 0.3108 0.054 Uiso calc R 1 1 . .
    C C11 0.26946(15) 0.48582(15) 0.37567(12) 0.0430(5) Uani d . 1 1 . .
    C C12 0.33501(16) 0.41591(14) 0.41364(12) 0.0438(5) Uani d . 1 1 . .
    C C13 0.43857(16) 0.42317(15) 0.41310(12) 0.0439(5) Uani d . 1 1 . .
    C C14 0.47611(16) 0.50010(15) 0.37584(12) 0.0458(5) Uani d . 1 1 . .
    H H14 0.5459 0.5059 0.3769 0.055 Uiso calc R 1 1 . .
    C C15 0.60334(17) 0.35426(18) 0.45263(14) 0.0632(7) Uani d . 1 1 . .
    H H15A 0.6178 0.3543 0.4027 0.095 Uiso calc R 1 1 . .
    H H15B 0.6354 0.2982 0.4793 0.095 Uiso calc R 1 1 . .
    H H15C 0.6292 0.4138 0.4777 0.095 Uiso calc R 1 1 . .
    C C16 0.2916(2) 0.34587(19) 0.52286(14) 0.0718(8) Uani d . 1 1 . .
    H H16A 0.3593 0.3527 0.5508 0.108 Uiso calc R 1 1 . .
    H H16B 0.2601 0.2885 0.5398 0.108 Uiso calc R 1 1 . .
    H H16C 0.2524 0.4033 0.5301 0.108 Uiso calc R 1 1 . .
    C C17 0.09810(17) 0.54094(18) 0.34035(14) 0.0642(7) Uani d . 1 1 . .
    H H17A 0.1170 0.6067 0.3569 0.096 Uiso calc R 1 1 . .
    H H17B 0.0312 0.5264 0.3502 0.096 Uiso calc R 1 1 . .
    H H17C 0.0982 0.5359 0.2877 0.096 Uiso calc R 1 1 . .
    C C18 0.00522(19) 0.77869(19) 0.31385(18) 0.0693(7) Uani d . 1 1 . .
    C C19 0.0580(2) 0.8121(2) 0.38014(16) 0.0723(8) Uani d . 1 1 . .
    H H19 0.0268 0.8159 0.4220 0.087 Uiso calc R 1 1 . .
    C C20 0.15810(19) 0.84040(19) 0.38457(14) 0.0638(7) Uani d . 1 1 . .
    H H20 0.1939 0.8635 0.4298 0.077 Uiso calc R 1 1 . .
    C C21 0.20640(17) 0.83515(15) 0.32347(13) 0.0499(6) Uani d . 1 1 . .
    C C22 0.1507(2) 0.80016(17) 0.25690(13) 0.0594(6) Uani d . 1 1 . .
    H H22 0.1817 0.7953 0.2150 0.071 Uiso calc R 1 1 . .
    C C23 0.0503(2) 0.77252(19) 0.25182(15) 0.0691(7) Uani d . 1 1 . .
    H H23 0.0135 0.7499 0.2067 0.083 Uiso calc R 1 1 . .
    C C24 0.31432(17) 0.87007(16) 0.32892(14) 0.0574(6) Uani d . 1 1 . .
    H H24A 0.3268 0.9204 0.3674 0.069 Uiso calc R 1 1 . .
    H H24B 0.3209 0.9012 0.2819 0.069 Uiso calc R 1 1 . .
    C C25 0.39760(16) 0.79170(15) 0.34644(12) 0.0450(5) Uani d . 1 1 . .
    H H25 0.3824 0.7495 0.3869 0.054 Uiso calc R 1 1 . .
    C C26 0.49995(16) 0.84196(14) 0.37206(12) 0.0436(5) Uani d . 1 1 . .
    C C27 0.52939(17) 0.85910(15) 0.44770(12) 0.0489(6) Uani d . 1 1 . .
    H H27 0.4907 0.8339 0.4813 0.059 Uiso calc R 1 1 . .
    C C28 0.61632(17) 0.91369(15) 0.47393(12) 0.0474(6) Uani d . 1 1 . .
    C C29 0.67365(16) 0.95157(15) 0.42418(13) 0.0487(6) Uani d . 1 1 . .
    C C30 0.64530(17) 0.93266(17) 0.34829(13) 0.0512(6) Uani d . 1 1 . .
    C C31 0.55848(17) 0.87795(16) 0.32219(12) 0.0503(6) Uani d . 1 1 . .
    H H31 0.5397 0.8655 0.2713 0.060 Uiso calc R 1 1 . .
    C C32 0.6009(2) 0.88780(18) 0.60143(13) 0.0688(7) Uani d . 1 1 . .
    H H32A 0.5333 0.9142 0.5967 0.103 Uiso calc R 1 1 . .
    H H32B 0.6376 0.9010 0.6507 0.103 Uiso calc R 1 1 . .
    H H32C 0.5973 0.8178 0.5932 0.103 Uiso calc R 1 1 . .
    C C33 0.8490(2) 0.9565(2) 0.47062(18) 0.0942(10) Uani d . 1 1 . .
    H H33A 0.8401 0.9082 0.5076 0.141 Uiso calc R 1 1 . .
    H H33B 0.9027 1.0010 0.4909 0.141 Uiso calc R 1 1 . .
    H H33C 0.8663 0.9239 0.4276 0.141 Uiso calc R 1 1 . .
    C C34 0.6939(2) 0.9476(2) 0.22823(14) 0.0849(9) Uani d . 1 1 . .
    H H34A 0.6928 0.8771 0.2227 0.127 Uiso calc R 1 1 . .
    H H34B 0.7482 0.9746 0.2061 0.127 Uiso calc R 1 1 . .
    H H34C 0.6301 0.9744 0.2037 0.127 Uiso calc R 1 1 . .
    Cl Cl1 0.64340(6) 0.88568(6) 0.02261(4) 0.0871(3) Uani d . 1 1 . .
    Cl Cl2 -0.12145(6) 0.74137(8) 0.30797(7) 0.1272(4) Uani d . 1 1 . .
    O O1 0.39285(10) 0.73366(10) 0.28040(7) 0.0437(4) Uani d . 1 1 . .
    O O2 0.16884(11) 0.47272(11) 0.37913(9) 0.0572(4) Uani d . 1 1 . .
    O O3 0.29618(11) 0.33562(10) 0.44572(9) 0.0547(4) Uani d . 1 1 . .
    O O4 0.49673(11) 0.34905(11) 0.44998(9) 0.0583(4) Uani d . 1 1 . .
    O O5 0.65201(12) 0.93281(12) 0.54773(8) 0.0618(4) Uani d . 1 1 . .
    O O6 0.75737(12) 1.01001(12) 0.44949(9) 0.0613(4) Uani d . 1 1 . .
    O O7 0.70919(13) 0.97192(13) 0.30468(9) 0.0732(5) Uani d . 1 1 . .
loop_
    _atom_site_aniso_label
    _atom_site_aniso_U_11
    _atom_site_aniso_U_22
    _atom_site_aniso_U_33
    _atom_site_aniso_U_12
    _atom_site_aniso_U_13
    _atom_site_aniso_U_23
    C1 0.0542(15) 0.0664(16) 0.0440(14) 0.0002(12) 0.0146(11) 0.0012(12)
    C2 0.0510(15) 0.090(2) 0.0694(18) 0.0160(14) 0.0234(13) 0.0124(16)
    C3 0.0636(17) 0.0661(17) 0.0662(17) 0.0237(13) 0.0196(13) 0.0127(14)
    C4 0.0578(15) 0.0469(13) 0.0434(13) 0.0038(11) 0.0113(11) -0.0050(11)
    C5 0.0444(13) 0.0629(16) 0.0539(15) 0.0078(12) 0.0110(11) 0.0012(12)
    C6 0.0586(15) 0.0573(15) 0.0495(14) 0.0104(12) 0.0113(12) 0.0056(12)
    C7 0.0700(16) 0.0436(13) 0.0540(14) -0.0026(11) 0.0147(12) -0.0045(11)
    C8 0.0464(12) 0.0372(12) 0.0476(13) -0.0048(10) 0.0050(10) 0.0000(10)
    C9 0.0484(13) 0.0340(12) 0.0430(12) -0.0074(10) 0.0043(10) -0.0030(10)
    C10 0.0500(14) 0.0339(12) 0.0487(13) -0.0029(10) 0.0026(10) -0.0014(10)
    C11 0.0404(12) 0.0355(12) 0.0530(14) -0.0065(10) 0.0074(10) -0.0074(10)
    C12 0.0509(13) 0.0296(11) 0.0502(13) -0.0090(10) 0.0067(11) -0.0001(10)
    C13 0.0482(13) 0.0323(11) 0.0490(13) -0.0030(10) 0.0021(10) -0.0005(10)
    C14 0.0429(12) 0.0406(12) 0.0529(14) -0.0065(10) 0.0053(10) -0.0001(11)
    C15 0.0488(14) 0.0591(16) 0.0793(18) 0.0039(12) 0.0040(13) 0.0126(14)
    C16 0.0837(19) 0.0633(17) 0.0715(19) -0.0082(14) 0.0221(15) 0.0152(14)
    C17 0.0507(14) 0.0664(17) 0.0731(18) 0.0049(13) 0.0037(13) 0.0028(14)
    C18 0.0493(15) 0.0597(17) 0.096(2) 0.0093(12) 0.0044(16) 0.0031(16)
    C19 0.0670(18) 0.0773(19) 0.077(2) 0.0128(15) 0.0239(15) -0.0019(16)
    C20 0.0624(17) 0.0695(17) 0.0575(16) 0.0079(13) 0.0050(13) -0.0139(13)
    C21 0.0559(14) 0.0367(12) 0.0557(15) 0.0049(11) 0.0060(12) -0.0006(11)
    C22 0.0726(18) 0.0544(15) 0.0496(15) 0.0030(13) 0.0061(13) 0.0017(12)
    C23 0.0664(18) 0.0681(18) 0.0639(18) 0.0009(14) -0.0134(14) -0.0007(14)
    C24 0.0633(16) 0.0393(13) 0.0685(16) -0.0038(11) 0.0080(12) -0.0051(12)
    C25 0.0564(14) 0.0355(12) 0.0427(13) -0.0089(10) 0.0080(10) -0.0005(10)
    C26 0.0531(13) 0.0327(11) 0.0433(13) -0.0051(10) 0.0034(10) -0.0005(10)
    C27 0.0622(15) 0.0404(13) 0.0442(14) -0.0090(11) 0.0098(11) 0.0012(10)
    C28 0.0628(15) 0.0357(12) 0.0407(13) -0.0040(11) 0.0009(11) -0.0045(10)
    C29 0.0509(14) 0.0396(13) 0.0535(15) -0.0105(10) 0.0030(11) -0.0046(11)
    C30 0.0548(14) 0.0477(14) 0.0522(15) -0.0105(11) 0.0121(11) 0.0010(11)
    C31 0.0604(15) 0.0488(14) 0.0405(13) -0.0106(12) 0.0054(11) -0.0014(11)
    C32 0.107(2) 0.0524(15) 0.0450(15) -0.0135(14) 0.0090(14) -0.0014(12)
    C33 0.0593(18) 0.092(2) 0.123(3) -0.0005(16) -0.0083(17) -0.014(2)
    C34 0.079(2) 0.125(3) 0.0535(18) -0.0234(18) 0.0178(14) 0.0025(17)
    Cl1 0.0836(5) 0.1034(6) 0.0790(5) -0.0143(4) 0.0275(4) 0.0218(4)
    Cl2 0.0560(5) 0.1255(8) 0.1971(11) -0.0035(5) 0.0139(6) -0.0086(7)
    O1 0.0557(9) 0.0342(8) 0.0393(8) -0.0030(7) 0.0033(7) 0.0004(6)
    O2 0.0449(9) 0.0475(9) 0.0795(12) -0.0018(7) 0.0112(8) 0.0082(8)
    O3 0.0594(10) 0.0386(9) 0.0657(11) -0.0121(7) 0.0099(8) 0.0064(8)
    O4 0.0500(9) 0.0445(9) 0.0783(11) 0.0003(7) 0.0051(8) 0.0197(8)
    O5 0.0810(12) 0.0581(10) 0.0434(10) -0.0171(9) 0.0028(8) -0.0069(8)
    O6 0.0544(10) 0.0563(10) 0.0697(11) -0.0166(8) 0.0012(8) -0.0085(9)
    O7 0.0747(12) 0.0884(13) 0.0591(11) -0.0345(10) 0.0185(9) -0.0040(10)
_geom_special_details
;
All e.s.d.'s (except the e.s.d. in the dihedral angle between two l.s. planes)
are estimated using the full covariance matrix. The cell e.s.d.'s are taken
into account individually in the estimation of e.s.d.'s in distances, angles
and torsion angles; correlations between e.s.d.'s in cell parameters are only
used when they are defined by crystal symmetry. An approximate (isotropic)
treatment of cell e.s.d.'s is used for estimating e.s.d.'s involving l.s.
planes.
;
loop_
    _geom_bond_atom_site_label_1
    _geom_bond_atom_site_label_2
    _geom_bond_site_symmetry_2
    _geom_bond_distance
    _geom_bond_publ_flag
    C1 C6 . 1.363(3) ?
    C1 C2 . 1.366(3) ?
    C1 Cl1 . 1.744(2) ?
    C2 C3 . 1.377(3) ?
    C2 H2 . 0.9300 ?
    C3 C4 . 1.383(3) ?
    C3 H3 . 0.9300 ?
    C4 C5 . 1.383(3) ?
    C4 C7 . 1.506(3) ?
    C5 C6 . 1.376(3) ?
    C5 H5 . 0.9300 ?
    C6 H6 . 0.9300 ?
    C7 C8 . 1.527(3) ?
    C7 H7A . 0.9700 ?
    C7 H7B . 0.9700 ?
    C8 O1 . 1.426(2) ?
    C8 C9 . 1.514(3) ?
    C8 H8 . 0.9800 ?
    C9 C10 . 1.380(3) ?
    C9 C14 . 1.384(3) ?
    C10 C11 . 1.388(3) ?
    C10 H10 . 0.9300 ?
    C11 O2 . 1.366(2) ?
    C11 C12 . 1.388(3) ?
    C12 O3 . 1.377(2) ?
    C12 C13 . 1.386(3) ?
    C13 O4 . 1.370(2) ?
    C13 C14 . 1.383(3) ?
    C14 H14 . 0.9300 ?
    C15 O4 . 1.416(3) ?
    C15 H15A . 0.9600 ?
    C15 H15B . 0.9600 ?
    C15 H15C . 0.9600 ?
    C16 O3 . 1.420(3) ?
    C16 H16A . 0.9600 ?
    C16 H16B . 0.9600 ?
    C16 H16C . 0.9600 ?
    C17 O2 . 1.417(3) ?
    C17 H17A . 0.9600 ?
    C17 H17B . 0.9600 ?
    C17 H17C . 0.9600 ?
    C18 C19 . 1.362(4) ?
    C18 C23 . 1.369(4) ?
    C18 Cl2 . 1.748(3) ?
    C19 C20 . 1.377(3) ?
    C19 H19 . 0.9300 ?
    C20 C21 . 1.379(3) ?
    C20 H20 . 0.9300 ?
    C21 C22 . 1.388(3) ?
    C21 C24 . 1.501(3) ?
    C22 C23 . 1.378(3) ?
    C22 H22 . 0.9300 ?
    C23 H23 . 0.9300 ?
    C24 C25 . 1.529(3) ?
    C24 H24A . 0.9700 ?
    C24 H24B . 0.9700 ?
    C25 O1 . 1.427(2) ?
    C25 C26 . 1.524(3) ?
    C25 H25 . 0.9800 ?
    C26 C27 . 1.382(3) ?
    C26 C31 . 1.384(3) ?
    C27 C28 . 1.387(3) ?
    C27 H27 . 0.9300 ?
    C28 O5 . 1.367(2) ?
    C28 C29 . 1.380(3) ?
    C29 O6 . 1.380(2) ?
    C29 C30 . 1.389(3) ?
    C30 O7 . 1.368(3) ?
    C30 C31 . 1.387(3) ?
    C31 H31 . 0.9300 ?
    C32 O5 . 1.421(3) ?
    C32 H32A . 0.9600 ?
    C32 H32B . 0.9600 ?
    C32 H32C . 0.9600 ?
    C33 O6 . 1.415(3) ?
    C33 H33A . 0.9600 ?
    C33 H33B . 0.9600 ?
    C33 H33C . 0.9600 ?
    C34 O7 . 1.408(3) ?
    C34 H34A . 0.9600 ?
    C34 H34B . 0.9600 ?
    C34 H34C . 0.9600 ?
loop_
    _geom_angle_atom_site_label_1
    _geom_angle_atom_site_label_2
    _geom_angle_atom_site_label_3
    _geom_angle_site_symmetry_1
    _geom_angle_site_symmetry_3
    _geom_angle
    _geom_angle_publ_flag
    C6 C1 C2 . . 121.2(2) ?
    C6 C1 Cl1 . . 118.53(19) ?
    C2 C1 Cl1 . . 120.29(19) ?
    C1 C2 C3 . . 119.0(2) ?
    C1 C2 H2 . . 120.5 ?
    C3 C2 H2 . . 120.5 ?
    C2 C3 C4 . . 121.5(2) ?
    C2 C3 H3 . . 119.2 ?
    C4 C3 H3 . . 119.2 ?
    C3 C4 C5 . . 117.7(2) ?
    C3 C4 C7 . . 121.6(2) ?
    C5 C4 C7 . . 120.7(2) ?
    C6 C5 C4 . . 121.2(2) ?
    C6 C5 H5 . . 119.4 ?
    C4 C5 H5 . . 119.4 ?
    C1 C6 C5 . . 119.4(2) ?
    C1 C6 H6 . . 120.3 ?
    C5 C6 H6 . . 120.3 ?
    C4 C7 C8 . . 113.87(18) ?
    C4 C7 H7A . . 108.8 ?
    C8 C7 H7A . . 108.8 ?
    C4 C7 H7B . . 108.8 ?
    C8 C7 H7B . . 108.8 ?
    H7A C7 H7B . . 107.7 ?
    O1 C8 C9 . . 113.29(16) ?
    O1 C8 C7 . . 106.12(17) ?
    C9 C8 C7 . . 109.84(16) ?
    O1 C8 H8 . . 109.2 ?
    C9 C8 H8 . . 109.2 ?
    C7 C8 H8 . . 109.2 ?
    C10 C9 C14 . . 120.14(19) ?
    C10 C9 C8 . . 120.19(18) ?
    C14 C9 C8 . . 119.42(19) ?
    C9 C10 C11 . . 119.61(19) ?
    C9 C10 H10 . . 120.2 ?
    C11 C10 H10 . . 120.2 ?
    O2 C11 C12 . . 115.27(18) ?
    O2 C11 C10 . . 124.19(19) ?
    C12 C11 C10 . . 120.54(19) ?
    O3 C12 C13 . . 120.50(19) ?
    O3 C12 C11 . . 119.92(18) ?
    C13 C12 C11 . . 119.33(18) ?
    O4 C13 C14 . . 124.71(19) ?
    O4 C13 C12 . . 115.09(18) ?
    C14 C13 C12 . . 120.18(19) ?
    C13 C14 C9 . . 120.2(2) ?
    C13 C14 H14 . . 119.9 ?
    C9 C14 H14 . . 119.9 ?
    O4 C15 H15A . . 109.5 ?
    O4 C15 H15B . . 109.5 ?
    H15A C15 H15B . . 109.5 ?
    O4 C15 H15C . . 109.5 ?
    H15A C15 H15C . . 109.5 ?
    H15B C15 H15C . . 109.5 ?
    O3 C16 H16A . . 109.5 ?
    O3 C16 H16B . . 109.5 ?
    H16A C16 H16B . . 109.5 ?
    O3 C16 H16C . . 109.5 ?
    H16A C16 H16C . . 109.5 ?
    H16B C16 H16C . . 109.5 ?
    O2 C17 H17A . . 109.5 ?
    O2 C17 H17B . . 109.5 ?
    H17A C17 H17B . . 109.5 ?
    O2 C17 H17C . . 109.5 ?
    H17A C17 H17C . . 109.5 ?
    H17B C17 H17C . . 109.5 ?
    C19 C18 C23 . . 121.0(2) ?
    C19 C18 Cl2 . . 119.7(2) ?
    C23 C18 Cl2 . . 119.3(2) ?
    C18 C19 C20 . . 119.4(2) ?
    C18 C19 H19 . . 120.3 ?
    C20 C19 H19 . . 120.3 ?
    C19 C20 C21 . . 121.5(2) ?
    C19 C20 H20 . . 119.3 ?
    C21 C20 H20 . . 119.3 ?
    C20 C21 C22 . . 117.7(2) ?
    C20 C21 C24 . . 120.5(2) ?
    C22 C21 C24 . . 121.7(2) ?
    C23 C22 C21 . . 121.1(2) ?
    C23 C22 H22 . . 119.4 ?
    C21 C22 H22 . . 119.4 ?
    C18 C23 C22 . . 119.3(2) ?
    C18 C23 H23 . . 120.4 ?
    C22 C23 H23 . . 120.4 ?
    C21 C24 C25 . . 116.59(18) ?
    C21 C24 H24A . . 108.1 ?
    C25 C24 H24A . . 108.1 ?
    C21 C24 H24B . . 108.1 ?
    C25 C24 H24B . . 108.1 ?
    H24A C24 H24B . . 107.3 ?
    O1 C25 C26 . . 114.17(16) ?
    O1 C25 C24 . . 106.46(17) ?
    C26 C25 C24 . . 109.42(17) ?
    O1 C25 H25 . . 108.9 ?
    C26 C25 H25 . . 108.9 ?
    C24 C25 H25 . . 108.9 ?
    C27 C26 C31 . . 119.83(19) ?
    C27 C26 C25 . . 117.59(18) ?
    C31 C26 C25 . . 122.33(19) ?
    C26 C27 C28 . . 120.5(2) ?
    C26 C27 H27 . . 119.8 ?
    C28 C27 H27 . . 119.8 ?
    O5 C28 C29 . . 115.72(19) ?
    O5 C28 C27 . . 124.4(2) ?
    C29 C28 C27 . . 119.9(2) ?
    O6 C29 C28 . . 120.2(2) ?
    O6 C29 C30 . . 120.1(2) ?
    C28 C29 C30 . . 119.71(19) ?
    O7 C30 C31 . . 125.2(2) ?
    O7 C30 C29 . . 114.47(19) ?
    C31 C30 C29 . . 120.3(2) ?
    C26 C31 C30 . . 119.8(2) ?
    C26 C31 H31 . . 120.1 ?
    C30 C31 H31 . . 120.1 ?
    O5 C32 H32A . . 109.5 ?
    O5 C32 H32B . . 109.5 ?
    H32A C32 H32B . . 109.5 ?
    O5 C32 H32C . . 109.5 ?
    H32A C32 H32C . . 109.5 ?
    H32B C32 H32C . . 109.5 ?
    O6 C33 H33A . . 109.5 ?
    O6 C33 H33B . . 109.5 ?
    H33A C33 H33B . . 109.5 ?
    O6 C33 H33C . . 109.5 ?
    H33A C33 H33C . . 109.5 ?
    H33B C33 H33C . . 109.5 ?
    O7 C34 H34A . . 109.5 ?
    O7 C34 H34B . . 109.5 ?
    H34A C34 H34B . . 109.5 ?
    O7 C34 H34C . . 109.5 ?
    H34A C34 H34C . . 109.5 ?
    H34B C34 H34C . . 109.5 ?
    C8 O1 C25 . . 115.55(15) ?
    C11 O2 C17 . . 117.80(17) ?
    C12 O3 C16 . . 115.11(17) ?
    C13 O4 C15 . . 117.35(17) ?
    C28 O5 C32 . . 117.74(18) ?
    C29 O6 C33 . . 113.95(19) ?
    C30 O7 C34 . . 118.84(19) ?
loop_
    _geom_torsion_atom_site_label_1
    _geom_torsion_atom_site_label_2
    _geom_torsion_atom_site_label_3
    _geom_torsion_atom_site_label_4
    _geom_torsion_site_symmetry_1
    _geom_torsion_site_symmetry_2
    _geom_torsion_site_symmetry_3
    _geom_torsion_site_symmetry_4
    _geom_torsion
    _geom_torsion_publ_flag
    C6 C1 C2 C3 . . . . -2.4(4) ?
    Cl1 C1 C2 C3 . . . . 176.7(2) ?
    C1 C2 C3 C4 . . . . 0.8(4) ?
    C2 C3 C4 C5 . . . . 1.2(4) ?
    C2 C3 C4 C7 . . . . -177.0(2) ?
    C3 C4 C5 C6 . . . . -1.6(3) ?
    C7 C4 C5 C6 . . . . 176.6(2) ?
    C2 C1 C6 C5 . . . . 2.0(4) ?
    Cl1 C1 C6 C5 . . . . -177.09(18) ?
    C4 C5 C6 C1 . . . . 0.1(3) ?
    C3 C4 C7 C8 . . . . 94.4(3) ?
    C5 C4 C7 C8 . . . . -83.7(3) ?
    C4 C7 C8 O1 . . . . 62.8(2) ?
    C4 C7 C8 C9 . . . . -174.43(18) ?
    O1 C8 C9 C10 . . . . 32.9(3) ?
    C7 C8 C9 C10 . . . . -85.5(2) ?
    O1 C8 C9 C14 . . . . -152.82(18) ?
    C7 C8 C9 C14 . . . . 88.7(2) ?
    C14 C9 C10 C11 . . . . -0.2(3) ?
    C8 C9 C10 C11 . . . . 174.02(18) ?
    C9 C10 C11 O2 . . . . 179.88(18) ?
    C9 C10 C11 C12 . . . . -1.0(3) ?
    O2 C11 C12 O3 . . . . 5.6(3) ?
    C10 C11 C12 O3 . . . . -173.60(18) ?
    O2 C11 C12 C13 . . . . 179.88(18) ?
    C10 C11 C12 C13 . . . . 0.7(3) ?
    O3 C12 C13 O4 . . . . -3.7(3) ?
    C11 C12 C13 O4 . . . . -177.92(19) ?
    O3 C12 C13 C14 . . . . 175.05(19) ?
    C11 C12 C13 C14 . . . . 0.8(3) ?
    O4 C13 C14 C9 . . . . 176.62(19) ?
    C12 C13 C14 C9 . . . . -2.0(3) ?
    C10 C9 C14 C13 . . . . 1.7(3) ?
    C8 C9 C14 C13 . . . . -172.58(19) ?
    C23 C18 C19 C20 . . . . 0.2(4) ?
    Cl2 C18 C19 C20 . . . . 179.3(2) ?
    C18 C19 C20 C21 . . . . -0.3(4) ?
    C19 C20 C21 C22 . . . . -0.1(4) ?
    C19 C20 C21 C24 . . . . 177.6(2) ?
    C20 C21 C22 C23 . . . . 0.6(3) ?
    C24 C21 C22 C23 . . . . -177.0(2) ?
    C19 C18 C23 C22 . . . . 0.4(4) ?
    Cl2 C18 C23 C22 . . . . -178.75(19) ?
    C21 C22 C23 C18 . . . . -0.8(4) ?
    C20 C21 C24 C25 . . . . 94.9(3) ?
    C22 C21 C24 C25 . . . . -87.6(3) ?
    C21 C24 C25 O1 . . . . 72.5(2) ?
    C21 C24 C25 C26 . . . . -163.64(19) ?
    O1 C25 C26 C27 . . . . -150.37(18) ?
    C24 C25 C26 C27 . . . . 90.4(2) ?
    O1 C25 C26 C31 . . . . 35.4(3) ?
    C24 C25 C26 C31 . . . . -83.7(2) ?
    C31 C26 C27 C28 . . . . 1.2(3) ?
    C25 C26 C27 C28 . . . . -173.18(19) ?
    C26 C27 C28 O5 . . . . -178.8(2) ?
    C26 C27 C28 C29 . . . . 0.3(3) ?
    O5 C28 C29 O6 . . . . -4.0(3) ?
    C27 C28 C29 O6 . . . . 176.81(19) ?
    O5 C28 C29 C30 . . . . 177.58(19) ?
    C27 C28 C29 C30 . . . . -1.6(3) ?
    O6 C29 C30 O7 . . . . 3.1(3) ?
    C28 C29 C30 O7 . . . . -178.5(2) ?
    O6 C29 C30 C31 . . . . -176.9(2) ?
    C28 C29 C30 C31 . . . . 1.5(3) ?
    C27 C26 C31 C30 . . . . -1.3(3) ?
    C25 C26 C31 C30 . . . . 172.8(2) ?
    O7 C30 C31 C26 . . . . 179.9(2) ?
    C29 C30 C31 C26 . . . . -0.1(3) ?
    C9 C8 O1 C25 . . . . 67.9(2) ?
    C7 C8 O1 C25 . . . . -171.55(16) ?
    C26 C25 O1 C8 . . . . 70.6(2) ?
    C24 C25 O1 C8 . . . . -168.52(16) ?
    C12 C11 O2 C17 . . . . -178.98(19) ?
    C10 C11 O2 C17 . . . . 0.2(3) ?
    C13 C12 O3 C16 . . . . 89.9(2) ?
    C11 C12 O3 C16 . . . . -95.9(2) ?
    C14 C13 O4 C15 . . . . 2.8(3) ?
    C12 C13 O4 C15 . . . . -178.53(19) ?
    C29 C28 O5 C32 . . . . -174.4(2) ?
    C27 C28 O5 C32 . . . . 4.8(3) ?
    C28 C29 O6 C33 . . . . 88.4(3) ?
    C30 C29 O6 C33 . . . . -93.2(3) ?
    C31 C30 O7 C34 . . . . -7.2(4) ?
    C29 C30 O7 C34 . . . . 172.8(2) ?
data_global
_journal_date_recd_electronic     2012-01-02
_journal_date_accepted     2012-02-27
_journal_name_full     'Acta Crystallographica, Section E'
_journal_year     2012
_journal_volume     68
_journal_issue      4
_journal_page_first     o1007
_journal_page_last     o1007
_journal_paper_category     QO
_journal_paper_doi     10.1107/S1600536812008823
_journal_coeditor_code     BX2396
_publ_contact_author_name     'Ying Fu'
_publ_contact_author_address
;
College of Chemistry and Chemical Engineering, Northwest Normal University,
Lanzhou 730070, People's Republic of China
;
_publ_contact_author_email     fuying@iccas.ac.cn
_publ_contact_author_fax     '+86(931)7768159'
_publ_contact_author_phone     '+86(931)7971533'
_publ_section_title
;\
5-{2-(4-Chlorophenyl)-1-[2-(4-chlorophenyl)-1-(3,4,5-trimethoxyphenyl)ethoxy]\
ethyl}-1,2,3-trimethoxybenzene
;
loop_
    _publ_author_name
    _publ_author_footnote
    _publ_author_address
    'Fu, Ying' .
;
College of Chemistry and Chemical Engineering, Northwest Normal University,
Lanzhou, Gansu Province 730070, People's Republic of China
;
    'Yuan, Mu' .
;
College of Chemistry and Chemical Engineering, Northwest Normal University,
Lanzhou, Gansu Province 730070, People's Republic of China
;
    'Hu, Xuemei' .
;
College of Chemistry and Chemical Engineering, Northwest Normal University,
Lanzhou, Gansu Province 730070, People's Republic of China
;
    'Yang, Yanshou' .
;
College of Chemistry and Chemical Engineering, Northwest Normal University,
Lanzhou, Gansu Province 730070, People's Republic of China
;
    'Hou, Hongxia' .
;
College of Chemistry and Chemical Engineering, Northwest Normal University,
Lanzhou, Gansu Province 730070, People's Republic of China
;
