# Supplementary material for: 5-{2-(4-Chloro­phen­yl)-1-[2-(4-chloro­phen­yl)-1-(3,4,5-trimeth­oxy­phen­yl)eth­oxy]eth­yl}-1,2,3-trimeth­oxy­benzene
Source: Acta Crystallogr Sect E Struct Rep Online. 2012 Mar 10;68(Pt 4):o1007. doi: 10.1107/S1600536812008823 (PMC3343973; doi:10.1107/S1600536812008823)
Supplement: Supplementary file 2 [file e-68-o1007-Isup2.hkl]

# 
# h,k,l, Fc-squared, Fo-squared, sigma(Fo-squared) and status flag 
# 
data_I
_shelx_title ' p21n in P2(1)/n' 
_shelx_refln_list_code          4 
_shelx_F_calc_maximum      263.25 
_exptl_crystal_F_000      1320.00 
_reflns_d_resolution_high  0.8377 
 
loop_ 
 _symmetry_equiv_pos_as_xyz 
 'x, y, z' 
 '-x+1/2, y+1/2, -z+1/2' 
 '-x, -y, -z' 
 'x-1/2, -y-1/2, z-1/2' 
 
_cell_length_a    13.3326 
_cell_length_b    13.5487 
_cell_length_c    18.1703 
_cell_angle_alpha  90.000 
_cell_angle_beta  100.036 
_cell_angle_gamma  90.000 
 
_shelx_F_squared_multiplier     1.000 
 
loop_ 
 _refln_index_h 
 _refln_index_k 
 _refln_index_l 
 _refln_F_squared_calc 
 _refln_F_squared_meas 
 _refln_F_squared_sigma 
 _refln_observed_status 
   2   0   0     3387.65     3060.31     46.64 o 
   4   0   0    13284.29    12527.21    124.80 o 
   6   0   0     4459.11     4535.21     62.82 o 
   8   0   0     1318.42     1227.49     52.22 o 
  10   0   0       99.59       83.59     19.64 o 
  12   0   0        0.11       -0.27      8.62 o 
  14   0   0       18.14        0.47     11.23 o 
   1   1   0        1.29       17.37      2.71 o 
   2   1   0     6908.11     6424.41    146.21 o 
   3   1   0    11303.77    10937.60     88.16 o 
   4   1   0     5278.25     5153.68     43.33 o 
   5   1   0      538.09      531.28     11.88 o 
   6   1   0     3049.39     3203.58     40.04 o 
   7   1   0     1961.26     1987.78     28.26 o 
   8   1   0      802.56      815.59     18.86 o 
   9   1   0      187.28      172.37     12.91 o 
  10   1   0      168.52      149.01     10.47 o 
  11   1   0       34.66       32.18     10.66 o 
  12   1   0      482.67      517.85     20.02 o 
  13   1   0       25.15       21.38      8.31 o 
  14   1   0      110.24      119.26     13.29 o 
  15   1   0        0.41       10.03      8.12 o 
   0   2   0     1140.55     1157.14     25.17 o 
   1   2   0     1866.79     1695.59     19.06 o 
   2   2   0    31068.17    31810.03    633.64 o 
   3   2   0    18517.12    18446.28    108.04 o 
   4   2   0     1171.84     1042.05     14.44 o 
   5   2   0      552.19      561.82     11.67 o 
   6   2   0      229.15      227.12      7.52 o 
   7   2   0      627.39      654.96     22.42 o 
   8   2   0     1291.79     1323.27     28.87 o 
   9   2   0      491.06      539.95     22.88 o 
  10   2   0      662.99      661.57     19.34 o 
  11   2   0       10.24       18.74      7.07 o 
  12   2   0      326.02      310.50     19.62 o 
  13   2   0        5.98        3.90      6.92 o 
  14   2   0       39.97        9.41      8.04 o 
  15   2   0        0.91       10.61      8.74 o 
   1   3   0     3501.68     3305.53     33.45 o 
   2   3   0    28006.72    27823.17    144.87 o 
   3   3   0     6291.75     6276.35     49.47 o 
   4   3   0        6.90       15.11      6.77 o 
   5   3   0     1883.72     1902.86     22.52 o 
   6   3   0     4543.76     4567.17     39.62 o 
   7   3   0      233.68      187.06      8.59 o 
   8   3   0       31.67       38.32      6.76 o 
   9   3   0       13.98       10.34      4.97 o 
  10   3   0      788.82      763.13     20.97 o 
  11   3   0      125.86      146.73     11.66 o 
  12   3   0        8.48        9.50      7.01 o 
  13   3   0        9.05        4.82      7.38 o 
  14   3   0       34.52       19.43     13.49 o 
  15   3   0       25.15       39.44     10.99 o 
   0   4   0     1000.89      971.10     23.07 o 
   1   4   0    34776.71    34482.48    216.20 o 
   2   4   0     1795.07     1777.14     17.37 o 
   3   4   0     1369.63     1312.72     16.19 o 
   4   4   0      105.82      116.61      5.20 o 
   5   4   0     2446.54     2379.66     22.52 o 
   6   4   0     1607.68     1763.58     22.55 o 
   7   4   0      160.28      153.22      7.56 o 
   8   4   0      644.91      618.84     14.49 o 
   9   4   0        3.15       -6.32      4.89 o 
  10   4   0        3.35       -3.61      6.26 o 
  11   4   0      356.17      338.02     15.92 o 
  12   4   0        8.52        5.44      7.08 o 
  13   4   0       51.68       59.66     10.31 o 
  14   4   0       96.80      104.18     12.72 o 
  15   4   0       29.51       47.28     13.72 o 
   1   5   0     3648.52     3596.52     36.22 o 
   2   5   0     4186.56     4157.72     40.34 o 
   3   5   0     1190.67     1149.24     15.07 o 
   4   5   0       13.19       19.01      3.08 o 
   5   5   0      465.21      487.27     10.19 o 
   6   5   0      247.49      235.76     10.91 o 
   7   5   0      744.00      718.58     15.33 o 
   8   5   0      160.31      153.97      8.61 o 
   9   5   0       47.46       55.08      7.68 o 
  10   5   0       83.39       69.82      9.00 o 
  11   5   0      482.11      425.31     18.08 o 
  12   5   0       30.16       28.85      8.61 o 
  13   5   0       32.17       24.54      9.48 o 
  14   5   0       21.68       36.15     10.17 o 
   0   6   0      131.10      173.69     19.31 o 
   1   6   0       25.52       26.06      8.70 o 
   2   6   0       28.25       19.62      3.52 o 
   3   6   0     2579.31     2545.62     27.46 o 
   4   6   0    17128.20    17608.42     95.27 o 
   5   6   0      291.79      314.48      8.87 o 
   6   6   0      337.50      311.20     10.15 o 
   7   6   0       13.31        8.85      4.21 o 
   8   6   0        0.48        4.79      4.35 o 
   9   6   0     1376.98     1393.78     27.86 o 
  10   6   0      473.27      501.11     28.78 o 
  11   6   0       38.48       46.93     10.11 o 
  12   6   0      166.93      153.24     15.54 o 
  13   6   0       32.01       44.19     10.09 o 
  14   6   0        7.23        6.64     16.25 o 
   1   7   0       42.52       55.10      6.09 o 
   2   7   0     1221.54     1226.55     29.15 o 
   3   7   0      109.61       98.26     11.32 o 
   4   7   0       15.67       16.08      3.21 o 
   5   7   0        0.75        0.83      3.07 o 
   6   7   0      360.29      381.39     12.12 o 
   7   7   0       11.77       11.19      5.32 o 
   8   7   0     1254.67     1341.03     26.90 o 
   9   7   0      981.11     1027.23     37.89 o 
  10   7   0       61.21       59.02     10.51 o 
  11   7   0       23.15       28.48      9.65 o 
  12   7   0       34.03       70.71     12.85 o 
  13   7   0        0.31       -7.31     11.86 o 
  14   7   0       56.82       79.20     20.73 o 
   0   8   0      345.24      326.22     17.92 o 
   1   8   0      857.23      866.03     20.00 o 
   2   8   0      144.11      147.16      9.45 o 
   3   8   0      369.45      362.69     13.39 o 
   4   8   0       93.96      120.05      7.71 o 
   5   8   0       26.03       27.24      4.78 o 
   6   8   0      329.94      333.28     14.09 o 
   7   8   0      125.32      138.96      9.17 o 
   8   8   0      284.59      313.96     13.11 o 
   9   8   0       63.39       58.27      8.91 o 
  10   8   0      184.87      205.61     27.21 o 
  11   8   0        0.72       -1.25      8.15 o 
  12   8   0      109.19      106.32     18.83 o 
  13   8   0        0.12        7.53     12.20 o 
   1   9   0      190.91      214.91     11.74 o 
   2   9   0     1702.97     1788.05     31.05 o 
   3   9   0      804.54      870.30     34.53 o 
   4   9   0        7.02        5.71      6.84 o 
   5   9   0       24.73       24.33      5.62 o 
   6   9   0      569.89      586.88     16.07 o 
   7   9   0      181.10      149.14     10.10 o 
   8   9   0      243.06      225.75     12.28 o 
   9   9   0        6.51       25.41      7.25 o 
  10   9   0       59.91       75.16     10.63 o 
  11   9   0       67.15       68.13     10.92 o 
  12   9   0       16.09       -3.69     13.67 o 
  13   9   0       33.47       45.38     25.06 o 
   0  10   0     1160.19     1124.19     36.39 o 
   1  10   0        1.41        4.63      5.50 o 
   2  10   0        3.11        4.22      5.41 o 
   3  10   0      183.96      162.12     13.69 o 
   4  10   0        1.30        4.19      6.49 o 
   5  10   0      114.52       80.82      9.22 o 
   6  10   0      199.85      213.38     17.60 o 
   7  10   0       62.01       70.32     11.00 o 
   8  10   0       42.87       47.72      9.12 o 
   9  10   0       42.59       53.71     10.32 o 
  10  10   0      236.96      247.13     16.33 o 
  11  10   0        5.07       -7.34     12.85 o 
  12  10   0        1.70       11.48     15.03 o 
   1  11   0       40.57       34.06      7.67 o 
   2  11   0       20.24       11.26      7.00 o 
   3  11   0      148.52      144.63     11.76 o 
   4  11   0      416.99      423.11     24.15 o 
   5  11   0      235.30      231.42     14.27 o 
   6  11   0      142.89      152.13     14.25 o 
   7  11   0       46.67       69.26     11.52 o 
   8  11   0       57.98       55.76     11.73 o 
   9  11   0       72.47       60.93     12.32 o 
  10  11   0       33.41       52.28     25.74 o 
  11  11   0        4.01        4.74     20.32 o 
   0  12   0      436.41      453.12     27.29 o 
   1  12   0      170.33      126.82     10.70 o 
   2  12   0        4.88        4.27      7.47 o 
   3  12   0        0.61       -5.66      7.50 o 
   4  12   0      224.44      218.61     14.63 o 
   5  12   0        5.26      -10.85      7.23 o 
   6  12   0        0.07        9.71      8.53 o 
   7  12   0        1.25       14.60      9.47 o 
   8  12   0       43.57       42.74     11.19 o 
   9  12   0        6.66       13.08     11.55 o 
  10  12   0       20.90       48.76     26.41 o 
   1  13   0     1118.45     1163.72     30.51 o 
   2  13   0       13.38       25.07      9.34 o 
   3  13   0       79.37       73.91     11.46 o 
   4  13   0       89.06       83.27     12.40 o 
   5  13   0       25.80       45.98     11.50 o 
   6  13   0       27.50       23.56     10.82 o 
   7  13   0      130.04      102.69     14.68 o 
   8  13   0      225.47      213.60     33.63 o 
   9  13   0       27.94       29.80     21.00 o 
   0  14   0      252.47      210.66     22.75 o 
   1  14   0      472.19      562.98     23.42 o 
   2  14   0       36.62       42.14      9.63 o 
   3  14   0       69.30       65.21     11.63 o 
   4  14   0       27.50       43.29     12.75 o 
   5  14   0        0.05        1.20      9.32 o 
   6  14   0        2.24       12.90     10.86 o 
   7  14   0       41.04       25.42     11.92 o 
   1  15   0       24.52        4.22      9.82 o 
   2  15   0        4.33       -4.34     11.05 o 
   3  15   0       18.30       18.71     11.75 o 
   4  15   0       21.68        8.90     13.71 o 
   5  15   0        2.74      -14.16      9.98 o 
   0  16   0       12.05        3.28     14.60 o 
   1  16   0       68.16       55.74     25.91 o 
 -15   0   1        4.22        5.61     17.27 o 
 -13   0   1        2.85        0.14     10.14 o 
 -11   0   1       90.20       75.66     14.90 o 
  -9   0   1       17.46       33.16      8.58 o 
  -7   0   1      313.50      457.27     18.52 o 
  -5   0   1    14361.02    13925.33    141.13 o 
  -3   0   1     9467.21     8767.81     88.33 o 
  -1   0   1    14213.13    14007.89    175.75 o 
   1   0   1     1283.53     1138.50     19.10 o 
   3   0   1     2609.97     2489.61     63.03 o 
   5   0   1        4.45        4.85      4.00 o 
   7   0   1     7617.91     7858.95     97.78 o 
   9   0   1     1437.26     1395.52     37.65 o 
  11   0   1      628.12      582.39     27.83 o 
  13   0   1      462.39      506.69     32.52 o 
  15   0   1       25.45       29.57     14.81 o 
 -15   1   1       61.41       54.53     11.38 o 
 -14   1   1        6.34       15.03      8.08 o 
 -13   1   1        1.16        7.79      6.88 o 
 -12   1   1       74.49       70.23     11.14 o 
 -11   1   1      498.12      497.65     23.18 o 
 -10   1   1      382.62      342.87     18.27 o 
  -9   1   1        8.82       14.40      6.01 o 
  -8   1   1       32.08       45.11      5.90 o 
  -7   1   1       11.54       45.12      5.58 o 
  -6   1   1     5338.95     5163.58     48.45 o 
  -5   1   1     1143.76     1133.25     17.64 o 
  -4   1   1       22.07       20.56      3.04 o 
  -3   1   1        4.92       12.39      2.30 o 
  -2   1   1     8328.66     8338.41    109.98 o 
  -1   1   1     1948.57     1941.61     32.14 o 
   0   1   1      190.94      186.69     15.60 o 
   1   1   1     2220.19     2177.23     24.06 o 
   2   1   1     3073.47     2838.35     27.08 o 
   3   1   1     4476.75     4399.55     42.85 o 
   4   1   1      299.12      324.00     11.84 o 
   5   1   1     1105.17     1120.79     17.76 o 
   6   1   1     3546.47     3618.24     38.47 o 
   7   1   1     2626.38     2664.50     33.80 o 
   8   1   1      162.83      174.52     12.29 o 
   9   1   1      157.74      152.63     10.75 o 
  10   1   1       16.36        8.05      5.11 o 
  11   1   1       12.92        6.19      6.01 o 
  12   1   1       45.06       34.96      8.43 o 
  13   1   1       47.91       59.15     10.02 o 
  14   1   1       52.67       78.37     13.78 o 
  15   1   1        0.13        1.75      8.07 o 
 -15   2   1        6.33        3.92      8.52 o 
 -14   2   1       70.48       71.11     11.23 o 
 -13   2   1       40.84       27.03      8.99 o 
 -12   2   1      257.21      262.89     15.01 o 
 -11   2   1        4.43        3.75      5.95 o 
 -10   2   1        3.08        3.75      5.06 o 
  -9   2   1        5.08        3.00      4.60 o 
  -8   2   1      258.16      248.92     11.15 o 
  -7   2   1      538.16      589.27     15.13 o 
  -6   2   1     2143.59     2207.15     31.27 o 
  -5   2   1     1261.04     1060.06     17.29 o 
  -4   2   1     5873.53     5537.95     46.11 o 
  -3   2   1      858.18      833.46     10.87 o 
  -2   2   1      788.72      698.78     11.70 o 
  -1   2   1     4434.38     4186.22     47.31 o 
   0   2   1    10052.95    10109.31     95.00 o 
   1   2   1     9868.42     9854.96    115.35 o 
   2   2   1     5182.01     5171.70     43.48 o 
   3   2   1      666.97      713.61     10.05 o 
   4   2   1     1060.27      987.35     18.75 o 
   5   2   1      715.66      698.15     11.82 o 
   6   2   1     3520.16     3772.82     33.88 o 
   7   2   1      725.20      722.06     13.69 o 
   8   2   1      115.93      103.62      8.09 o 
   9   2   1      180.48      150.09      9.86 o 
  10   2   1       15.33        8.83      6.55 o 
  11   2   1      138.01      149.81     11.59 o 
  12   2   1       54.38       60.56      9.72 o 
  13   2   1       15.57       17.92      8.11 o 
  14   2   1       27.19       16.20      8.95 o 
  15   2   1       20.73       28.22     18.15 o 
 -15   3   1      102.45       82.48     12.76 o 
 -14   3   1        2.28        5.23      7.72 o 
 -13   3   1       25.46       18.09     11.93 o 
 -12   3   1      135.41      120.85     13.18 o 
 -11   3   1      363.93      322.09     16.12 o 
 -10   3   1       35.49       28.88      6.88 o 
  -9   3   1       33.34       33.87      6.55 o 
  -8   3   1     1660.55     1718.29     28.26 o 
  -7   3   1      692.65      650.58     15.95 o 
  -6   3   1       74.07       69.25      5.90 o 
  -5   3   1     1472.72     1339.23     17.41 o 
  -4   3   1      616.31      635.27      9.39 o 
  -3   3   1       62.30       43.55      2.96 o 
  -2   3   1     1385.71     1497.39     19.98 o 
  -1   3   1    16336.10    16379.33    200.05 o 
   0   3   1      904.16      895.04     15.09 o 
   1   3   1      659.78      596.71     14.62 o 
   2   3   1    10196.01    10324.86     59.36 o 
   3   3   1     2764.33     2615.11     23.45 o 
   4   3   1     1138.59     1237.74     17.26 o 
   5   3   1     2705.69     3106.45     38.21 o 
   6   3   1       57.47      100.14      6.38 o 
   7   3   1      231.18      245.59      8.83 o 
   8   3   1       14.68        9.28      4.84 o 
   9   3   1       25.73       34.88      6.68 o 
  10   3   1       38.03       42.27     10.75 o 
  11   3   1        2.86        4.84      6.74 o 
  12   3   1       97.15       73.49     10.30 o 
  13   3   1      132.95      176.33     14.46 o 
  14   3   1       66.87       58.05     11.28 o 
  15   3   1       15.44       48.41     14.54 o 
 -15   4   1       10.13       24.64     10.15 o 
 -14   4   1        0.55        1.51      8.99 o 
 -13   4   1      176.80      186.75     14.24 o 
 -12   4   1       13.54        6.92      7.63 o 
 -11   4   1      243.07      246.64     14.07 o 
 -10   4   1      385.26      360.05     19.07 o 
  -9   4   1      109.16      102.21      9.17 o 
  -8   4   1      159.14      173.48     16.84 o 
  -7   4   1       60.88       50.39      6.08 o 
  -6   4   1      210.98      239.51      7.29 o 
  -5   4   1      229.78      227.53      6.73 o 
  -4   4   1     3550.45     3620.90     28.42 o 
  -3   4   1      626.36      634.82     11.42 o 
  -2   4   1     1750.95     1494.44     15.69 o 
  -1   4   1    14128.50    13942.31    153.38 o 
   0   4   1     1567.40     1714.64     24.15 o 
   1   4   1     1728.31     1700.77     25.45 o 
   2   4   1     2671.75     2743.20     32.59 o 
   3   4   1     2341.69     2330.18     19.23 o 
   4   4   1      799.79      843.95     13.41 o 
   5   4   1     1329.01     1417.66     19.03 o 
   6   4   1        3.03       14.61      3.77 o 
   7   4   1       70.50       42.42      5.38 o 
   8   4   1      332.72      337.18     16.47 o 
   9   4   1       94.01      102.99     10.75 o 
  10   4   1       11.92       12.68      6.76 o 
  11   4   1        4.04        9.90      6.96 o 
  12   4   1      164.80      133.88     12.26 o 
  13   4   1       48.39       36.75      9.57 o 
  14   4   1        1.16       -3.93     10.12 o 
  15   4   1       41.63       23.71     17.61 o 
 -14   5   1       33.56       55.85     11.59 o 
 -13   5   1        1.11        2.81      7.45 o 
 -12   5   1        7.11        9.22      7.02 o 
 -11   5   1      138.57      147.88     13.85 o 
 -10   5   1      628.42      637.81     20.08 o 
  -9   5   1       29.39       29.73      6.47 o 
  -8   5   1      284.53      276.11     14.57 o 
  -7   5   1      190.00      168.74      9.90 o 
  -6   5   1       63.91       93.06     12.12 o 
  -5   5   1     1633.37     1729.87     19.39 o 
  -4   5   1      113.89      128.82      5.38 o 
  -3   5   1     1066.40     1185.04     15.37 o 
  -2   5   1      753.89      712.58     14.30 o 
  -1   5   1      566.04      549.64     12.44 o 
   0   5   1       50.17       42.37      4.38 o 
   1   5   1     8647.39     8479.67     66.91 o 
   2   5   1      169.61      171.20      9.33 o 
   3   5   1    12102.44    12799.15     73.89 o 
   4   5   1      643.53      746.48     19.89 o 
   5   5   1     5478.94     5444.28     45.42 o 
   6   5   1       16.92       15.29      4.43 o 
   7   5   1      828.59      831.27     16.49 o 
   8   5   1       10.19        7.13      4.62 o 
   9   5   1      244.15      229.17     19.61 o 
  10   5   1       43.80       64.89      9.03 o 
  11   5   1      649.27      678.73     21.74 o 
  12   5   1       43.72       31.64      8.68 o 
  13   5   1       15.52        9.65     11.21 o 
  14   5   1       30.37       20.54     12.25 o 
 -14   6   1        0.25        2.63      9.68 o 
 -13   6   1      125.71      139.21     16.69 o 
 -12   6   1       22.05       39.18      9.34 o 
 -11   6   1        0.31        8.14      8.31 o 
 -10   6   1       60.63       53.19      8.43 o 
  -9   6   1     1718.70     1725.75     30.97 o 
  -8   6   1      290.35      292.74     24.67 o 
  -7   6   1       92.28      114.77      8.15 o 
  -6   6   1       10.46        5.40      3.46 o 
  -5   6   1        0.17       -1.64      2.64 o 
  -4   6   1     1649.04     1622.10     17.66 o 
  -3   6   1       73.92       90.52      8.15 o 
  -2   6   1      719.96      692.06     18.79 o 
  -1   6   1      154.18      104.08      6.75 o 
   0   6   1      886.39      849.76     17.09 o 
   1   6   1       72.01       77.72      7.77 o 
   2   6   1     1049.64     1013.73     15.69 o 
   3   6   1     3127.65     3618.33     34.33 o 
   4   6   1     4793.43     4846.47     40.71 o 
   5   6   1     2431.55     2411.93     25.47 o 
   6   6   1      143.79      159.52      7.98 o 
   7   6   1       19.24       23.26      5.98 o 
   8   6   1     1333.49     1342.48     29.01 o 
   9   6   1        0.18       -2.08      5.31 o 
  10   6   1      121.81      112.58     11.19 o 
  11   6   1      177.23      172.61     12.94 o 
  12   6   1       43.38       40.62      9.37 o 
  13   6   1        0.11        5.41     10.03 o 
  14   6   1       17.16       28.20     15.61 o 
 -14   7   1       21.59       23.43     15.87 o 
 -13   7   1        4.32       18.44     10.63 o 
 -12   7   1       71.41       75.52     13.21 o 
 -11   7   1       83.99       67.66     15.34 o 
 -10   7   1       80.49       83.75     11.48 o 
  -9   7   1      476.31      506.23     20.84 o 
  -8   7   1      443.91      468.89     22.98 o 
  -7   7   1     1678.40     1690.60     41.76 o 
  -6   7   1     1740.73     1754.36     23.37 o 
  -5   7   1      541.73      537.45     12.52 o 
  -4   7   1      188.80      160.87      8.28 o 
  -3   7   1     1112.94     1033.55     20.62 o 
  -2   7   1     1875.67     1875.28     66.46 o 
  -1   7   1      755.37      765.39     17.36 o 
   0   7   1      761.26      670.86     16.34 o 
   1   7   1      271.97      272.79     15.55 o 
   2   7   1     1015.36     1020.98     19.45 o 
   3   7   1     1050.94     1003.52     19.11 o 
   4   7   1      297.58      290.81      9.77 o 
   5   7   1     2250.25     2230.62     24.98 o 
   6   7   1       98.46      104.47      7.40 o 
   7   7   1        3.61        3.20      4.20 o 
   8   7   1       38.20       38.24      7.19 o 
   9   7   1       18.52        1.00      6.80 o 
  10   7   1      103.17      127.94     13.53 o 
  11   7   1       67.40       54.70     11.13 o 
  12   7   1        0.05       -8.47     11.15 o 
  13   7   1        0.27        6.14     11.38 o 
 -13   8   1        0.26        9.51     11.12 o 
 -12   8   1       25.25       24.83     10.66 o 
 -11   8   1       21.10       30.93     10.83 o 
 -10   8   1       28.47        9.07     18.30 o 
  -9   8   1      286.08      266.98     16.83 o 
  -8   8   1      148.74      148.37     12.81 o 
  -7   8   1        8.41        6.56      4.75 o 
  -6   8   1       36.06       33.48      5.18 o 
  -5   8   1      262.40      304.68     20.73 o 
  -4   8   1       21.80       30.73     11.32 o 
  -3   8   1     2004.20     2060.05     45.44 o 
  -2   8   1      385.45      405.21     13.96 o 
  -1   8   1      203.41      207.37     12.03 o 
   0   8   1      736.09      743.42     22.63 o 
   1   8   1      100.33       88.03      7.93 o 
   2   8   1     2068.19     2132.54     26.32 o 
   3   8   1     3749.91     3712.96     57.06 o 
   4   8   1       95.17      110.03     10.53 o 
   5   8   1        4.76       -1.51      4.46 o 
   6   8   1      110.51      127.83     10.34 o 
   7   8   1      122.50      117.17     11.85 o 
   8   8   1      102.58       98.79      8.95 o 
   9   8   1      117.19      131.56     11.46 o 
  10   8   1      416.48      436.64     21.80 o 
  11   8   1       52.51       82.58     20.32 o 
  12   8   1        5.09        0.16     11.38 o 
  13   8   1       15.52       10.79     14.94 o 
 -13   9   1        8.59       29.76     17.24 o 
 -12   9   1        3.60        0.15      9.13 o 
 -11   9   1       12.98        4.14      9.19 o 
 -10   9   1       43.28       56.13      9.88 o 
  -9   9   1      727.81      730.97     25.62 o 
  -8   9   1      230.93      256.91     14.14 o 
  -7   9   1       17.71       20.32      6.07 o 
  -6   9   1      139.50      118.08      8.93 o 
  -5   9   1      804.10      799.50     20.88 o 
  -4   9   1       68.79       77.98      8.34 o 
  -3   9   1       55.02       64.56      7.76 o 
  -2   9   1       16.89       11.67      5.22 o 
  -1   9   1       72.70       84.53      8.30 o 
   0   9   1       24.60       42.35      6.13 o 
   1   9   1      151.19      154.59     10.19 o 
   2   9   1        0.60        2.36      5.03 o 
   3   9   1        4.95       -4.50      4.99 o 
   4   9   1     2546.80     2541.52     57.21 o 
   5   9   1       45.63       66.87     12.02 o 
   6   9   1      915.39      926.27     37.42 o 
   7   9   1      109.45      127.85      9.54 o 
   8   9   1       37.41       40.18      7.54 o 
   9   9   1      394.90      424.10     29.26 o 
  10   9   1      449.97      540.25     20.94 o 
  11   9   1       29.66       53.82     16.20 o 
  12   9   1        1.31       -1.32     13.15 o 
 -12  10   1       48.74       16.92     23.79 o 
 -11  10   1        0.20      -15.89     12.12 o 
 -10  10   1        1.06      -10.35      7.78 o 
  -9  10   1        9.16       -0.34      7.69 o 
  -8  10   1       36.05       60.74     11.01 o 
  -7  10   1       34.33       16.20      7.91 o 
  -6  10   1      389.84      406.11     21.61 o 
  -5  10   1      569.51      575.76     18.84 o 
  -4  10   1      290.77      297.18     16.92 o 
  -3  10   1        7.14        0.33      5.21 o 
  -2  10   1       57.19       44.53      7.85 o 
  -1  10   1      198.48      184.65     11.76 o 
   0  10   1       20.15        9.21      5.02 o 
   1  10   1      546.44      553.34     18.24 o 
   2  10   1       28.50       18.90      6.39 o 
   3  10   1      100.15       93.49      9.51 o 
   4  10   1      113.59      109.66      9.99 o 
   5  10   1      199.08      189.26     13.96 o 
   6  10   1       27.19       29.12      8.45 o 
   7  10   1        0.05       -1.47      6.85 o 
   8  10   1       72.98       61.08      9.90 o 
   9  10   1      254.70      269.36     15.82 o 
  10  10   1       53.02       38.53     14.81 o 
  11  10   1       16.12       19.25     13.83 o 
  12  10   1        6.78       15.83     16.09 o 
 -11  11   1        1.39       -1.13     10.23 o 
 -10  11   1       75.66       76.93     14.46 o 
  -9  11   1      152.11      171.89     29.18 o 
  -8  11   1       17.22        5.70      9.40 o 
  -7  11   1       28.62       14.18      8.66 o 
  -6  11   1      184.52      218.11     14.27 o 
  -5  11   1       61.25       70.35      9.61 o 
  -4  11   1       12.54       15.51      6.66 o 
  -3  11   1      254.06      249.53     19.19 o 
  -2  11   1        3.28       -8.02      5.71 o 
  -1  11   1      384.42      416.86     17.20 o 
   0  11   1       32.68       38.71     12.97 o 
   1  11   1      193.07      165.18     17.89 o 
   2  11   1        3.82        3.67      6.81 o 
   3  11   1       41.05       22.52      7.77 o 
   4  11   1      134.48      120.84     12.94 o 
   5  11   1        0.64       -6.11      7.19 o 
   6  11   1      149.11      188.97     22.35 o 
   7  11   1        1.55       -1.65      6.99 o 
   8  11   1       74.36       85.28     14.35 o 
   9  11   1        2.78       -1.08     11.87 o 
  10  11   1        2.98       11.51     20.32 o 
  11  11   1       24.25       42.67     23.03 o 
 -10  12   1        0.47      -21.85     15.24 o 
  -9  12   1        3.61      -11.09     10.02 o 
  -8  12   1       18.80       22.39     14.56 o 
  -7  12   1      196.43      204.81     20.33 o 
  -6  12   1        8.08        9.17      7.75 o 
  -5  12   1      229.21      247.65     15.76 o 
  -4  12   1      148.68      149.30     12.84 o 
  -3  12   1      111.43       92.08     10.88 o 
  -2  12   1      557.69      580.20     21.42 o 
  -1  12   1      307.25      329.37     22.20 o 
   0  12   1      145.20      155.89     17.79 o 
   1  12   1       86.74       94.85     10.06 o 
   2  12   1       29.70       28.55      8.51 o 
   3  12   1        5.59       -6.67      6.81 o 
   4  12   1      202.20      213.99     16.63 o 
   5  12   1       29.32       28.48      9.24 o 
   6  12   1      179.12      169.51     20.08 o 
   7  12   1        7.93        7.59      8.84 o 
   8  12   1        2.11       19.28     14.27 o 
   9  12   1        0.04        2.86     13.83 o 
  10  12   1       17.39       16.93     22.35 o 
  -9  13   1       47.99       66.78     16.58 o 
  -8  13   1       88.92       77.94     20.32 o 
  -7  13   1       95.95      103.61     16.92 o 
  -6  13   1       21.43       31.77     11.34 o 
  -5  13   1        1.18        0.53      7.95 o 
  -4  13   1       65.20       60.23     10.87 o 
  -3  13   1      277.40      307.05     17.81 o 
  -2  13   1      306.28      358.63     21.02 o 
  -1  13   1       47.12       55.26     10.61 o 
   0  13   1       33.69       30.88      9.37 o 
   1  13   1      144.43      136.69     13.37 o 
   2  13   1      179.77      174.42     17.40 o 
   3  13   1       75.85       89.64     14.63 o 
   4  13   1        4.57        5.74      9.47 o 
   5  13   1        0.33       -3.09      8.91 o 
   6  13   1       23.84       41.13     11.57 o 
   7  13   1       85.08      118.54     21.54 o 
   8  13   1       27.80       22.73     15.95 o 
   9  13   1       55.84       64.17     19.36 o 
  -7  14   1       39.88       26.34     16.59 o 
  -6  14   1       34.88       53.45     14.94 o 
  -5  14   1       19.07       15.68     11.31 o 
  -4  14   1      178.08      212.33     20.53 o 
  -3  14   1        4.13       -0.29      8.37 o 
  -2  14   1       17.17       22.02     10.46 o 
  -1  14   1      712.02      738.56     26.41 o 
   0  14   1        2.49        7.70      8.33 o 
   1  14   1      370.86      446.84     56.14 o 
   2  14   1       49.27       66.85     12.61 o 
   3  14   1        0.79       -6.08      9.04 o 
   4  14   1       50.52       59.30     13.21 o 
   5  14   1        0.07        6.02      9.96 o 
   6  14   1      286.48      316.64     21.97 o 
   7  14   1        7.87        8.59     15.30 o 
  -5  15   1      101.67       83.50     18.03 o 
  -4  15   1       37.53       28.33     11.98 o 
  -3  15   1        6.37       11.73     10.78 o 
  -2  15   1       73.92       60.30     13.56 o 
  -1  15   1       11.01       -0.36     13.81 o 
   0  15   1        0.53       -2.03     10.95 o 
   1  15   1       32.71       23.84     11.88 o 
   2  15   1       72.60       97.63     15.13 o 
   3  15   1        6.54       15.37     11.15 o 
   4  15   1        0.16       -4.73     10.63 o 
   5  15   1       39.46       20.43     11.49 o 
  -1  16   1        6.65       10.31     12.22 o 
   0  16   1      115.52      120.58     22.03 o 
   1  16   1        3.48       -1.32     11.25 o 
 -14   0   2       72.24       82.24     16.58 o 
 -12   0   2      670.81      693.72     31.64 o 
 -10   0   2       17.41       24.04      8.62 o 
  -8   0   2       78.17      101.84     10.89 o 
  -6   0   2      123.12       85.66      8.46 o 
  -4   0   2      521.56      431.70     13.61 o 
  -2   0   2     1134.49     1010.90     22.43 o 
   0   0   2      188.36      162.70      4.75 o 
   2   0   2    21112.69    21519.99    222.08 o 
   4   0   2      105.38      108.00     11.52 o 
   6   0   2     8211.76     8086.48     96.00 o 
   8   0   2     3309.50     3597.95     61.41 o 
  10   0   2     1280.98     1257.61     37.91 o 
  12   0   2      180.35      184.02     28.45 o 
  14   0   2       38.21       46.03     14.75 o 
 -15   1   2        6.32        1.54      7.76 o 
 -14   1   2      221.98      227.83     16.08 o 
 -13   1   2      117.11       92.77     10.88 o 
 -12   1   2       79.34       65.29      9.64 o 
 -11   1   2        9.41        7.09      5.87 o 
 -10   1   2      543.16      530.38     17.27 o 
  -9   1   2      274.73      282.03     16.72 o 
  -8   1   2        0.17       14.56      4.45 o 
  -7   1   2      516.89      446.07     13.15 o 
  -6   1   2     1370.79     1346.93     25.07 o 
  -5   1   2     4799.12     4746.75     63.23 o 
  -4   1   2      614.84      543.02     18.31 o 
  -3   1   2      807.31      739.84     13.68 o 
  -2   1   2    10863.85    11342.47    200.04 o 
  -1   1   2     5755.81     5620.93     54.36 o 
   0   1   2      969.47      843.35     14.96 o 
   1   1   2    20249.62    20900.29    338.03 o 
   2   1   2    18584.70    18621.00    262.78 o 
   3   1   2      218.67      245.91      6.63 o 
   4   1   2        8.15       20.67      6.75 o 
   5   1   2       65.95       49.29      5.53 o 
   6   1   2      923.95      872.19     17.10 o 
   7   1   2     2222.19     2159.38     30.26 o 
   8   1   2      185.96      167.05      9.75 o 
   9   1   2      145.24      147.39     10.11 o 
  10   1   2       62.79       48.95      7.46 o 
  11   1   2      111.95       84.90      9.96 o 
  12   1   2      226.02      230.40     14.47 o 
  13   1   2       57.85       72.23     10.70 o 
  14   1   2        0.11        7.98      8.22 o 
  15   1   2        0.58        5.18     11.41 o 
 -15   2   2       24.73       27.51      9.46 o 
 -14   2   2        0.03        8.63      7.96 o 
 -13   2   2       20.69       21.11      8.06 o 
 -12   2   2      198.08      165.08     15.25 o 
 -11   2   2       15.67       13.45      8.44 o 
 -10   2   2      377.67      328.69     14.34 o 
  -9   2   2     1666.87     1705.32     29.45 o 
  -8   2   2     3417.49     3381.82     41.16 o 
  -7   2   2      241.99      221.76     14.99 o 
  -6   2   2     4879.66     4869.05     54.25 o 
  -5   2   2     7427.44     7421.65     60.54 o 
  -4   2   2     2052.52     1963.27     26.03 o 
  -3   2   2     8121.65     8066.68     59.30 o 
  -2   2   2     2093.15     1989.91     27.43 o 
  -1   2   2     7998.08     7831.84     55.10 o 
   0   2   2    10271.22    10296.68     68.53 o 
   1   2   2      837.90      883.24     12.16 o 
   2   2   2     5819.84     5573.12     37.87 o 
   3   2   2      386.26      353.35      7.12 o 
   4   2   2     7968.97     7935.32     54.50 o 
   5   2   2    10550.03    10837.41     90.82 o 
   6   2   2     4120.93     4241.39     37.61 o 
   7   2   2      650.91      709.42     13.78 o 
   8   2   2      475.53      444.74     14.36 o 
   9   2   2       50.93       75.22      9.50 o 
  10   2   2      320.03      307.16     14.48 o 
  11   2   2       67.75       77.50     11.32 o 
  12   2   2       70.67       53.11      9.26 o 
  13   2   2       19.31       26.33      8.66 o 
  14   2   2       93.07      111.33     15.73 o 
  15   2   2        2.10       -1.60     11.01 o 
 -15   3   2        0.51        0.20      9.03 o 
 -14   3   2       46.09       59.08     10.85 o 
 -13   3   2      226.79      270.27     23.76 o 
 -12   3   2       81.75      112.15     14.19 o 
 -11   3   2      320.01      275.28     14.69 o 
 -10   3   2       84.55       93.69      9.08 o 
  -9   3   2      159.51      152.32      9.99 o 
  -8   3   2      233.35      220.11     10.84 o 
  -7   3   2       75.88       75.46      6.54 o 
  -6   3   2      905.77      948.55     17.96 o 
  -5   3   2      351.75      293.09      7.72 o 
  -4   3   2      438.77      393.29      8.09 o 
  -3   3   2       24.70       14.99      2.98 o 
  -2   3   2      221.23      230.73      8.54 o 
  -1   3   2    39368.06    41256.11    283.67 o 
   0   3   2      182.04      158.30      6.46 o 
   1   3   2     5405.50     5183.49     57.07 o 
   2   3   2     1675.21     1667.19     19.79 o 
   3   3   2        1.16        1.78      1.80 o 
   4   3   2     1546.37     1504.82     17.82 o 
   5   3   2        6.53        7.56      2.97 o 
   6   3   2      743.61      736.56     13.80 o 
   7   3   2       55.33       45.26      5.14 o 
   8   3   2     4146.73     3973.57     46.73 o 
   9   3   2       19.75       22.93      5.70 o 
  10   3   2      140.25      128.23     10.51 o 
  11   3   2       63.24       54.26      8.66 o 
  12   3   2      113.68      137.39     12.71 o 
  13   3   2       28.58       20.36     10.71 o 
  14   3   2        0.06        9.51     11.09 o 
  15   3   2        9.81        7.29     14.41 o 
 -15   4   2        1.19        1.66      8.92 o 
 -14   4   2        4.03        0.57      8.21 o 
 -13   4   2        1.55        0.13      7.53 o 
 -12   4   2      113.49      126.01     11.96 o 
 -11   4   2      162.60      168.94     12.17 o 
 -10   4   2      130.24      140.35     10.60 o 
  -9   4   2       24.73       22.43      8.41 o 
  -8   4   2     2130.04     2136.17     48.41 o 
  -7   4   2      186.01      165.05      9.87 o 
  -6   4   2     2329.37     2321.45     25.27 o 
  -5   4   2     1180.88     1166.62     16.27 o 
  -4   4   2     7826.58     7517.52     54.14 o 
  -3   4   2        0.11        4.29      2.74 o 
  -2   4   2      103.99      115.45      5.77 o 
  -1   4   2      131.57      149.95      7.14 o 
   0   4   2    17768.80    17527.60    135.43 o 
   1   4   2      198.46      204.56      8.07 o 
   2   4   2      399.52      383.47     18.00 o 
   3   4   2      409.88      397.72      7.85 o 
   4   4   2     1447.60     1381.01     17.77 o 
   5   4   2      929.36      946.95     15.39 o 
   6   4   2       50.88       53.58      4.95 o 
   7   4   2      557.76      542.27     13.23 o 
   8   4   2      745.35      707.34     19.26 o 
   9   4   2      913.27      924.61     22.26 o 
  10   4   2     2265.04     2192.47     36.80 o 
  11   4   2      153.71      141.48     13.86 o 
  12   4   2       96.28       96.27     11.07 o 
  13   4   2       37.52       26.18     12.51 o 
  14   4   2        8.61       -2.51      9.92 o 
 -15   5   2        8.36       10.50     10.27 o 
 -14   5   2       22.85       24.06      9.66 o 
 -13   5   2        2.05       -3.11      7.80 o 
 -12   5   2       47.22       39.06     12.48 o 
 -11   5   2       67.41       90.77     10.35 o 
 -10   5   2     1395.05     1464.38     29.94 o 
  -9   5   2      461.43      474.50     16.20 o 
  -8   5   2      323.04      320.64     12.93 o 
  -7   5   2      117.66       98.92      6.44 o 
  -6   5   2     5168.11     5126.88     43.81 o 
  -5   5   2      504.55      531.72     13.39 o 
  -4   5   2      127.77      114.52      6.57 o 
  -3   5   2     8507.86     8370.69     61.07 o 
  -2   5   2      832.65      857.69     15.74 o 
  -1   5   2     1696.80     1587.10     21.95 o 
   0   5   2      611.12      541.55     30.23 o 
   1   5   2      491.86      490.47     13.33 o 
   2   5   2       13.16       24.25      6.06 o 
   3   5   2        5.37       18.74      3.08 o 
   4   5   2     4025.71     3958.13     32.54 o 
   5   5   2        9.31       25.93      5.10 o 
   6   5   2     1144.08     1145.22     18.58 o 
   7   5   2        0.11        6.53      3.98 o 
   8   5   2     2254.41     2247.76     45.58 o 
   9   5   2       58.99       71.10     11.93 o 
  10   5   2     1114.21     1104.86     26.16 o 
  11   5   2      232.40      240.66     14.52 o 
  12   5   2      106.93       85.29     13.96 o 
  13   5   2       74.98       59.15     13.72 o 
  14   5   2        3.74      -11.95     16.98 o 
 -14   6   2        1.64        1.71      9.65 o 
 -13   6   2       27.84       26.93     15.45 o 
 -12   6   2       39.55       45.91      9.72 o 
 -11   6   2      463.91      461.03     29.53 o 
 -10   6   2      524.50      533.45     18.91 o 
  -9   6   2      194.68      210.82     12.01 o 
  -8   6   2       26.23       13.88      5.96 o 
  -7   6   2      198.93      200.00      8.82 o 
  -6   6   2        6.92        9.88      3.79 o 
  -5   6   2      115.63      129.23      7.77 o 
  -4   6   2     1923.04     1832.89     25.43 o 
  -3   6   2      300.25      281.25      9.48 o 
  -2   6   2     2330.98     2415.28     30.69 o 
  -1   6   2     2205.79     2152.59     28.50 o 
   0   6   2     2668.37     2596.95     33.15 o 
   1   6   2       35.85       57.50      5.55 o 
   2   6   2     4577.87     4567.71     61.49 o 
   3   6   2     1989.09     1945.98     22.43 o 
   4   6   2       32.10       44.45      4.33 o 
   5   6   2     1201.42     1336.98     18.29 o 
   6   6   2     1110.65     1165.30     19.47 o 
   7   6   2      191.60      206.47      9.55 o 
   8   6   2      435.82      435.21     16.57 o 
   9   6   2       60.57       42.47      7.47 o 
  10   6   2       37.53       65.58      9.03 o 
  11   6   2        7.13       -2.43      9.17 o 
  12   6   2        1.50        8.57      9.63 o 
  13   6   2       10.72       15.27     10.95 o 
  14   6   2       20.26       65.29     26.75 o 
 -14   7   2       30.70       33.02     13.61 o 
 -13   7   2       21.15       30.76     13.18 o 
 -12   7   2        2.95       -7.86      7.73 o 
 -11   7   2      256.43      283.27     18.83 o 
 -10   7   2      725.76      778.40     27.22 o 
  -9   7   2      699.27      705.24     24.13 o 
  -8   7   2      527.22      546.18     32.76 o 
  -7   7   2      130.34      145.52     19.16 o 
  -6   7   2      805.16      794.17     16.87 o 
  -5   7   2     2259.36     2346.72     32.56 o 
  -4   7   2       21.26       27.38      5.73 o 
  -3   7   2      197.82      202.65     11.54 o 
  -2   7   2     3354.38     3271.62     44.54 o 
  -1   7   2      523.78      521.78     15.16 o 
   0   7   2       16.46       16.32      6.16 o 
   1   7   2     1597.61     1505.39     26.44 o 
   2   7   2     4051.62     3893.07     58.65 o 
   3   7   2      136.85      127.79      6.53 o 
   4   7   2      424.59      395.12     10.56 o 
   5   7   2      600.29      645.78     13.06 o 
   6   7   2     1126.58     1125.95     18.05 o 
   7   7   2        8.75        9.19      4.27 o 
   8   7   2      262.10      253.20     11.87 o 
   9   7   2       20.20        7.31      7.18 o 
  10   7   2        4.24        4.97      7.44 o 
  11   7   2       45.22       23.42     16.26 o 
  12   7   2        3.56       -1.57     12.15 o 
  13   7   2        0.99       -2.03     12.69 o 
 -13   8   2       81.73       92.21     16.79 o 
 -12   8   2       34.56       70.85     12.66 o 
 -11   8   2       56.37       81.90     14.67 o 
 -10   8   2      324.86      324.84     37.93 o 
  -9   8   2      744.80      720.34     25.19 o 
  -8   8   2      315.55      329.42     15.18 o 
  -7   8   2        0.29       -5.44      5.66 o 
  -6   8   2       50.66       51.53      7.34 o 
  -5   8   2      156.59      187.30     10.33 o 
  -4   8   2        1.03        1.05      4.32 o 
  -3   8   2     1783.00     1728.48     28.85 o 
  -2   8   2      222.57      274.23     16.04 o 
  -1   8   2      151.63      125.13      9.72 o 
   0   8   2      154.61      143.88      8.32 o 
   1   8   2     2137.96     2121.20     32.11 o 
   2   8   2      377.56      343.64     13.79 o 
   3   8   2      765.92      854.08     18.57 o 
   4   8   2      518.92      550.45     15.40 o 
   5   8   2      134.10      120.69      8.65 o 
   6   8   2      134.32      143.22      9.66 o 
   7   8   2        5.31        0.46      5.67 o 
   8   8   2       12.49       16.50      5.87 o 
   9   8   2      975.73     1038.51     25.88 o 
  10   8   2      346.71      299.94     48.10 o 
  11   8   2      277.76      269.81     26.08 o 
  12   8   2       14.51       14.97     14.14 o 
  13   8   2        0.47       12.30     15.43 o 
 -13   9   2       16.26       25.83     13.50 o 
 -12   9   2       10.55       10.44     12.15 o 
 -11   9   2        0.30       -2.26      9.11 o 
 -10   9   2      116.68      144.46     14.80 o 
  -9   9   2      154.46      149.46     14.95 o 
  -8   9   2       84.02       88.46     11.66 o 
  -7   9   2        5.13        3.34      6.62 o 
  -6   9   2      112.58      116.27      9.83 o 
  -5   9   2      115.12      118.86      9.67 o 
  -4   9   2       54.19       54.67      7.32 o 
  -3   9   2      226.36      240.26     12.35 o 
  -2   9   2       48.72       36.50      6.52 o 
  -1   9   2     1013.70      987.17     22.84 o 
   0   9   2      175.89      197.05     11.31 o 
   1   9   2       79.13       67.46      8.19 o 
   2   9   2      215.57      245.75     14.22 o 
   3   9   2      661.79      678.97     21.93 o 
   4   9   2       19.68       11.83      6.19 o 
   5   9   2       28.85       41.08      8.88 o 
   6   9   2       95.64      102.15      9.54 o 
   7   9   2       88.53       64.63      8.84 o 
   8   9   2      196.36      173.32     11.23 o 
   9   9   2      331.75      326.95     30.39 o 
  10   9   2       58.38       70.50     16.68 o 
  11   9   2       36.28       57.05     41.65 o 
  12   9   2       12.01       28.95     16.27 o 
 -12  10   2       22.34       20.53     11.45 o 
 -11  10   2       22.11       15.26     10.15 o 
 -10  10   2        1.19        6.11      9.25 o 
  -9  10   2       28.89       29.76      9.97 o 
  -8  10   2       36.06       45.95     10.15 o 
  -7  10   2       26.60       20.65     15.41 o 
  -6  10   2      239.18      227.68     14.87 o 
  -5  10   2      127.72      162.80     11.52 o 
  -4  10   2      234.63      224.09     15.15 o 
  -3  10   2        4.30        4.47      5.47 o 
  -2  10   2       90.27      101.78      9.87 o 
  -1  10   2        3.57       10.80      8.50 o 
   0  10   2       59.58       67.59      8.63 o 
   1  10   2       33.62       44.36      7.52 o 
   2  10   2      270.35      278.66     16.08 o 
   3  10   2       69.38       86.93     10.55 o 
   4  10   2       84.16       92.54     10.80 o 
   5  10   2        8.16       13.25      7.19 o 
   6  10   2      194.96      163.50     13.47 o 
   7  10   2      748.91      659.24     43.78 o 
   8  10   2       38.09       40.98     14.37 o 
   9  10   2       10.91        1.63     15.24 o 
  10  10   2        2.51        7.77     12.15 o 
  11  10   2        7.98       11.69     13.83 o 
 -11  11   2        2.42       21.70     15.01 o 
 -10  11   2        0.25        9.66     10.65 o 
  -9  11   2       23.28       24.82     10.38 o 
  -8  11   2       58.25       41.13     12.15 o 
  -7  11   2       37.45       32.81     11.67 o 
  -6  11   2      196.46      212.99     20.83 o 
  -5  11   2       22.96       14.38      7.88 o 
  -4  11   2      141.88      169.38     12.80 o 
  -3  11   2       21.01        2.71      6.40 o 
  -2  11   2        6.86        5.34      6.52 o 
  -1  11   2        0.87       -0.59      7.11 o 
   0  11   2      243.52      250.39     14.46 o 
   1  11   2        3.57       -1.25      5.55 o 
   2  11   2      676.53      652.68     32.46 o 
   3  11   2      153.81      154.16     14.94 o 
   4  11   2        0.81        0.55      9.39 o 
   5  11   2       12.88       17.40      8.26 o 
   6  11   2       13.71       13.60      7.99 o 
   7  11   2        0.66       -2.38      7.96 o 
   8  11   2       39.43       47.66     15.30 o 
   9  11   2      166.45      153.18     21.76 o 
  10  11   2        3.66        2.03     16.93 o 
  11  11   2       24.18       46.06     24.38 o 
 -10  12   2        4.59        1.64     12.36 o 
  -9  12   2        0.01       -3.28      9.74 o 
  -8  12   2        4.74        3.75     10.89 o 
  -7  12   2      225.18      232.07     21.12 o 
  -6  12   2       22.16       19.17      8.98 o 
  -5  12   2       17.11       14.72      8.49 o 
  -4  12   2       74.17       83.28     11.96 o 
  -3  12   2        2.33       -0.59      7.44 o 
  -2  12   2        1.76       -1.46      7.56 o 
  -1  12   2       66.72       76.92     11.63 o 
   0  12   2      109.20      106.80     13.32 o 
   1  12   2      228.68      257.82     17.68 o 
   2  12   2      121.03      134.23     14.14 o 
   3  12   2       42.23       25.05     10.26 o 
   4  12   2       33.88       53.77     10.92 o 
   5  12   2       76.74       89.12     12.64 o 
   6  12   2       81.03       90.36     12.88 o 
   7  12   2       18.49        7.12     12.90 o 
   8  12   2       57.43       73.04     18.18 o 
   9  12   2       37.70       35.12     15.61 o 
  10  12   2        0.38       12.19     20.32 o 
  -9  13   2        0.00        4.01     11.86 o 
  -8  13   2       13.37       19.15     12.02 o 
  -7  13   2        9.73       10.54     12.04 o 
  -6  13   2      102.28       83.96     13.42 o 
  -5  13   2      229.32      178.65     26.70 o 
  -4  13   2        2.52       -3.54     13.92 o 
  -3  13   2       32.06       25.07     10.15 o 
  -2  13   2       19.99       26.02     10.24 o 
  -1  13   2       73.40       89.65     15.13 o 
   0  13   2      814.52      830.67     56.40 o 
   1  13   2       81.33       65.39     12.92 o 
   2  13   2        1.56       -3.98      8.79 o 
   3  13   2      210.86      245.07     26.38 o 
   4  13   2       47.97       41.73     11.53 o 
   5  13   2        0.00       -0.45     11.12 o 
   6  13   2       15.16       31.26     14.64 o 
   7  13   2       54.95       57.49     16.92 o 
   8  13   2       21.64       21.23     15.30 o 
  -7  14   2        2.74      -10.88     10.39 o 
  -6  14   2       76.10       94.26     17.59 o 
  -5  14   2       83.74       55.93     12.36 o 
  -4  14   2       89.83       67.01     13.36 o 
  -3  14   2       66.70       55.42     13.54 o 
  -2  14   2      212.77      228.72     20.70 o 
  -1  14   2        6.00      -10.15      9.50 o 
   0  14   2       27.40       12.40     11.77 o 
   1  14   2      410.86      445.32     32.04 o 
   2  14   2      118.87      122.58     26.66 o 
   3  14   2       13.77       -1.56      9.83 o 
   4  14   2        0.01       -1.91     10.19 o 
   5  14   2        2.09       15.88     18.63 o 
   6  14   2      159.85      151.99     25.40 o 
   7  14   2        7.36       21.88     16.09 o 
  -5  15   2       15.27       -3.17      9.45 o 
  -4  15   2       33.18       22.50     11.98 o 
  -3  15   2       20.91       32.78     12.07 o 
  -2  15   2      151.11      161.84     15.28 o 
  -1  15   2        6.76        8.54     11.06 o 
   0  15   2       32.94       39.91     12.59 o 
   1  15   2        6.61       15.41     11.57 o 
   2  15   2       72.21       84.61     15.82 o 
   3  15   2        0.87        6.16      9.07 o 
   4  15   2        8.33       19.54     16.27 o 
   5  15   2      178.95      144.30     24.38 o 
  -1  16   2        8.30        8.64     11.83 o 
   0  16   2        7.48       20.45     12.92 o 
   1  16   2        4.02        6.77     20.32 o 
 -15   0   3       25.02       11.71     13.00 o 
 -13   0   3      144.60      186.52     20.44 o 
 -11   0   3      303.47      325.11     21.89 o 
  -9   0   3       55.07      105.87     30.82 o 
  -7   0   3     3565.76     3928.62     82.27 o 
  -5   0   3        0.06        3.73      7.11 o 
  -3   0   3       34.95       54.19      6.77 o 
  -1   0   3     4613.13     4564.57     63.26 o 
   1   0   3     1336.67     1191.91     21.08 o 
   3   0   3     2839.28     2776.18     29.20 o 
   5   0   3       34.56       50.06      6.37 o 
   7   0   3      242.50      226.63     13.98 o 
   9   0   3     1277.27     1258.96     36.28 o 
  11   0   3        9.37        3.08     11.51 o 
  13   0   3       29.70       27.19     12.65 o 
  15   0   3        6.36       46.05     26.41 o 
 -15   1   3       75.76       68.25     14.13 o 
 -14   1   3      348.76      334.81     18.69 o 
 -13   1   3      214.78      223.53     15.42 o 
 -12   1   3      107.29      102.09     11.12 o 
 -11   1   3        4.20        0.90      5.90 o 
 -10   1   3       10.93        5.43      5.14 o 
  -9   1   3      839.55      783.09     19.80 o 
  -8   1   3      136.86      128.80      8.41 o 
  -7   1   3     2551.14     2409.25     32.35 o 
  -6   1   3      958.35     1039.56     18.57 o 
  -5   1   3      412.96      342.56     14.57 o 
  -4   1   3       35.20       46.95      7.79 o 
  -3   1   3      943.77      885.53     17.51 o 
  -2   1   3      235.71      192.69      6.94 o 
  -1   1   3     7686.95     7871.50     60.65 o 
   0   1   3      392.04      381.60      6.39 o 
   1   1   3      325.29      335.30      9.34 o 
   2   1   3     1874.73     1947.22     16.45 o 
   3   1   3     1836.88     1802.84     15.56 o 
   4   1   3       12.48        8.45      2.28 o 
   5   1   3      608.67      532.47     10.32 o 
   6   1   3      297.54      335.85     12.85 o 
   7   1   3      180.69      209.49     12.38 o 
   8   1   3       62.82       72.64      7.23 o 
   9   1   3      837.59      870.60     21.33 o 
  10   1   3       21.75       19.44      6.43 o 
  11   1   3      200.86      199.60     13.09 o 
  12   1   3       35.82       24.45     10.44 o 
  13   1   3       51.75       39.26     11.76 o 
  14   1   3      101.15      120.26     22.44 o 
  15   1   3        0.94       20.56     17.44 o 
 -15   2   3       11.88       -2.38      9.09 o 
 -14   2   3        7.22        8.66      7.83 o 
 -13   2   3       10.24       15.95      8.02 o 
 -12   2   3      513.77      544.89     21.27 o 
 -11   2   3      308.83      319.51     15.39 o 
 -10   2   3       26.27       25.38      6.71 o 
  -9   2   3     1103.01     1072.38     23.24 o 
  -8   2   3        8.41        6.72      5.10 o 
  -7   2   3      200.96      239.90     11.30 o 
  -6   2   3      663.21      624.26     16.75 o 
  -5   2   3     2819.90     2913.67     26.50 o 
  -4   2   3     1932.99     1833.17     23.08 o 
  -3   2   3     2125.51     1963.41     28.39 o 
  -2   2   3      289.46      301.28      9.58 o 
  -1   2   3     1153.56     1087.56     13.31 o 
   0   2   3    23704.83    24242.30    339.44 o 
   1   2   3    16763.73    16806.55    237.35 o 
   2   2   3    25188.07    25295.06    248.78 o 
   3   2   3       29.65       31.93      2.93 o 
   4   2   3      432.86      392.82      7.37 o 
   5   2   3      782.00      803.86     11.22 o 
   6   2   3     1202.69     1365.58     18.72 o 
   7   2   3      324.13      358.48     10.27 o 
   8   2   3       24.83       18.94      5.39 o 
   9   2   3       88.45       75.05      8.90 o 
  10   2   3        0.17        1.12      8.70 o 
  11   2   3      273.11      270.10     14.74 o 
  12   2   3       79.79       72.59     10.28 o 
  13   2   3       25.27       26.02     11.01 o 
  14   2   3        0.76       14.38     10.25 o 
 -15   3   3      147.71      138.01     14.92 o 
 -14   3   3       35.23       29.96      9.79 o 
 -13   3   3        0.09        6.31      8.50 o 
 -12   3   3      151.93      109.85     11.24 o 
 -11   3   3      646.31      659.65     26.51 o 
 -10   3   3        2.83       -1.50      4.97 o 
  -9   3   3       87.14      104.05      8.84 o 
  -8   3   3      247.80      251.04     11.41 o 
  -7   3   3        1.51       -0.25      2.59 o 
  -6   3   3     1616.47     1590.57     19.63 o 
  -5   3   3       48.63       46.35      5.07 o 
  -4   3   3     2238.00     2028.60     26.17 o 
  -3   3   3      264.41      256.20     10.24 o 
  -2   3   3       64.08       51.35      6.90 o 
  -1   3   3     7093.87     6913.16     53.04 o 
   0   3   3    69302.39    74806.69    958.52 o 
   1   3   3    18179.95    17966.08    168.74 o 
   2   3   3        0.22        0.41      2.33 o 
   3   3   3        0.10        3.23      2.05 o 
   4   3   3     2379.09     2475.06     36.56 o 
   5   3   3       20.24       25.67      3.70 o 
   6   3   3       55.47       52.65      4.07 o 
   7   3   3      164.81      173.49      8.04 o 
   8   3   3       57.26       55.95      7.11 o 
   9   3   3      479.35      446.25     15.78 o 
  10   3   3      525.59      480.37     17.44 o 
  11   3   3        8.27        4.72      6.75 o 
  12   3   3      329.34      338.34     22.43 o 
  13   3   3       35.86        9.12     10.60 o 
  14   3   3       11.51        6.64     10.48 o 
 -15   4   3       25.86       19.10      9.44 o 
 -14   4   3       19.21       13.99      8.55 o 
 -13   4   3       29.25       32.01      9.35 o 
 -12   4   3        6.10       10.42      7.23 o 
 -11   4   3        1.31        2.23      6.22 o 
 -10   4   3      388.08      394.23     16.23 o 
  -9   4   3      364.03      372.53     14.33 o 
  -8   4   3      419.15      418.15     14.29 o 
  -7   4   3     2320.77     2275.88     28.43 o 
  -6   4   3      560.68      527.19     11.47 o 
  -5   4   3      951.51      868.43     17.75 o 
  -4   4   3      792.37      833.64     16.85 o 
  -3   4   3      311.51      319.39     13.31 o 
  -2   4   3      258.86      264.65      8.21 o 
  -1   4   3      845.08      741.84     15.12 o 
   0   4   3     1024.48      995.12     15.54 o 
   1   4   3      691.01      643.90     11.66 o 
   2   4   3     2260.80     2238.61     24.67 o 
   3   4   3     1862.77     1783.45     17.93 o 
   4   4   3     2112.31     2248.07     23.91 o 
   5   4   3      767.90      751.50     13.82 o 
   6   4   3       33.57       28.44      4.49 o 
   7   4   3      524.63      497.04     12.87 o 
   8   4   3       12.15       14.90      4.50 o 
   9   4   3      806.58      872.25     21.87 o 
  10   4   3      808.64      778.55     22.07 o 
  11   4   3      291.30      319.90     20.14 o 
  12   4   3        0.00       -5.28      8.75 o 
  13   4   3        2.32        7.05     11.11 o 
  14   4   3       11.74       11.75     11.25 o 
 -15   5   3       35.11       38.29     15.35 o 
 -14   5   3        3.68        0.37      7.92 o 
 -13   5   3       44.76       40.67     10.95 o 
 -12   5   3       10.56       -2.28      7.42 o 
 -11   5   3       79.13      119.04     11.38 o 
 -10   5   3      626.57      663.25     20.58 o 
  -9   5   3      146.36      148.14     10.49 o 
  -8   5   3      673.62      643.77     17.50 o 
  -7   5   3      102.06      116.09      6.75 o 
  -6   5   3      434.72      447.48     14.35 o 
  -5   5   3      527.96      511.54     27.65 o 
  -4   5   3     2633.18     2534.53     46.99 o 
  -3   5   3      718.18      708.30     14.83 o 
  -2   5   3      529.25      548.19     14.67 o 
  -1   5   3        0.66        2.26      3.13 o 
   0   5   3      594.91      505.58     12.00 o 
   1   5   3     3853.18     3849.24     59.85 o 
   2   5   3     2601.43     2577.84     43.85 o 
   3   5   3     1635.70     1687.88     27.40 o 
   4   5   3      190.17      257.73      7.61 o 
   5   5   3      168.95      177.00      7.81 o 
   6   5   3      293.12      294.88     14.07 o 
   7   5   3      143.43      154.99      8.38 o 
   8   5   3       72.73       82.76      7.76 o 
   9   5   3       10.81       16.46      9.82 o 
  10   5   3      702.67      701.23     21.13 o 
  11   5   3       36.31       31.27     10.55 o 
  12   5   3        1.68       15.26      9.49 o 
  13   5   3      180.29      196.49     30.00 o 
  14   5   3        4.41        8.62     11.95 o 
 -14   6   3        8.73        3.17      9.66 o 
 -13   6   3       38.44       11.31      9.67 o 
 -12   6   3        1.59        2.71      7.43 o 
 -11   6   3      611.94      585.99     20.77 o 
 -10   6   3      155.99      176.99     12.40 o 
  -9   6   3        6.72        3.44      5.49 o 
  -8   6   3      106.46      109.42     10.45 o 
  -7   6   3       14.24       13.18      5.08 o 
  -6   6   3      801.36      833.23     24.07 o 
  -5   6   3       42.73       45.26      6.33 o 
  -4   6   3        1.93        2.74      3.58 o 
  -3   6   3     1155.74     1137.17     20.54 o 
  -2   6   3        0.06        2.93      4.04 o 
  -1   6   3      134.73      112.76     13.02 o 
   0   6   3      338.47      302.89     18.29 o 
   1   6   3       97.72       95.18      5.95 o 
   2   6   3        2.30       39.20     22.36 o 
   3   6   3       99.05       88.45      6.06 o 
   4   6   3     1316.78     1483.36     20.39 o 
   5   6   3      293.43      341.72      9.53 o 
   6   6   3        2.77        3.31      3.36 o 
   7   6   3      359.11      347.20     14.06 o 
   8   6   3       52.46       41.98      6.30 o 
   9   6   3        3.03       -4.34      5.65 o 
  10   6   3       77.66       75.97     12.07 o 
  11   6   3       15.00       23.78     11.95 o 
  12   6   3      174.09      136.16     29.86 o 
  13   6   3        1.92        1.15     10.93 o 
 -14   7   3       30.22       30.99     14.46 o 
 -13   7   3       82.70      121.28     32.85 o 
 -12   7   3        6.56        1.01     10.78 o 
 -11   7   3      277.91      273.16     18.73 o 
 -10   7   3     1750.23     1691.79     39.33 o 
  -9   7   3        6.61       -4.78      7.48 o 
  -8   7   3       13.08       15.43      8.46 o 
  -7   7   3        9.57       15.76      6.09 o 
  -6   7   3       31.31       32.57      5.91 o 
  -5   7   3      224.97      229.81     10.86 o 
  -4   7   3     1747.69     1805.22     28.52 o 
  -3   7   3     2935.44     2957.63     43.07 o 
  -2   7   3      115.26      136.38      9.37 o 
  -1   7   3     1557.55     1665.45     30.14 o 
   0   7   3     2363.43     2301.22     62.92 o 
   1   7   3      945.95      871.74     16.63 o 
   2   7   3      436.13      424.46     12.41 o 
   3   7   3     1406.63     1479.38     22.27 o 
   4   7   3      229.49      230.30      8.84 o 
   5   7   3       29.63       20.09      5.05 o 
   6   7   3      131.42      143.88      7.50 o 
   7   7   3       13.27       13.14      4.85 o 
   8   7   3      436.75      467.88     20.57 o 
   9   7   3       47.69       62.40     14.34 o 
  10   7   3       27.81       32.91     18.63 o 
  11   7   3      136.13      128.32     19.30 o 
  12   7   3        3.22        7.15     14.56 o 
  13   7   3       89.79       42.93     17.16 o 
 -13   8   3        0.11       -4.54     10.88 o 
 -12   8   3       44.97       45.80     13.50 o 
 -11   8   3       34.32       13.23     10.22 o 
 -10   8   3       57.96       71.94     28.45 o 
  -9   8   3        3.61       -0.06      9.82 o 
  -8   8   3       39.11       33.82      9.89 o 
  -7   8   3       45.68       31.15      7.01 o 
  -6   8   3       47.64       42.06      6.84 o 
  -5   8   3      805.26      797.73     19.90 o 
  -4   8   3     1511.00     1507.67     30.85 o 
  -3   8   3       34.90       21.30     10.13 o 
  -2   8   3        0.92        3.00      4.42 o 
  -1   8   3      485.08      485.24     34.36 o 
   0   8   3      750.08      771.27     21.53 o 
   1   8   3        2.58        0.23      4.88 o 
   2   8   3      392.20      419.58     12.95 o 
   3   8   3       48.54       55.34      6.35 o 
   4   8   3        1.38       -2.33      3.90 o 
   5   8   3       24.83       18.05      5.70 o 
   6   8   3     2339.01     2429.40     49.13 o 
   7   8   3       46.09       47.47      7.16 o 
   8   8   3       17.56       22.44      7.60 o 
   9   8   3       36.50       37.99     34.54 o 
  10   8   3       36.79       34.12     22.35 o 
  11   8   3        2.26        5.39     12.02 o 
  12   8   3        8.05       -3.23     17.27 o 
  13   8   3        2.75       17.61     20.32 o 
 -13   9   3        0.84       23.80     13.67 o 
 -12   9   3        0.37        5.42     11.01 o 
 -11   9   3       17.01        7.99     10.09 o 
 -10   9   3       38.04       48.59     12.65 o 
  -9   9   3      584.49      602.13     27.35 o 
  -8   9   3      158.52      198.98     15.31 o 
  -7   9   3      110.34      108.20     11.49 o 
  -6   9   3        6.99        6.97      5.90 o 
  -5   9   3       95.18       80.67      9.84 o 
  -4   9   3     1045.89      966.59     58.79 o 
  -3   9   3       92.23       89.56      9.89 o 
  -2   9   3      192.31      194.29     13.01 o 
  -1   9   3      349.18      296.94     14.97 o 
   0   9   3        0.23       -0.31      7.10 o 
   1   9   3      406.53      346.55     27.07 o 
   2   9   3      709.32      752.29     22.93 o 
   3   9   3        6.78       19.44      6.55 o 
   4   9   3      498.92      538.79     19.54 o 
   5   9   3        0.39       -1.19      5.69 o 
   6   9   3       57.86       74.01     10.26 o 
   7   9   3      146.61      159.98     12.32 o 
   8   9   3      304.18      281.19     18.63 o 
   9   9   3      440.15      432.74     23.30 o 
  10   9   3      127.21      154.40     21.54 o 
  11   9   3        0.74        9.48     21.00 o 
  12   9   3        3.31      -14.10     12.78 o 
 -12  10   3       23.56       39.36     15.95 o 
 -11  10   3       15.52       30.47     11.11 o 
 -10  10   3        8.63       14.96      9.42 o 
  -9  10   3      160.05      172.23     15.83 o 
  -8  10   3       79.63       64.51     11.45 o 
  -7  10   3       48.68       31.11      9.24 o 
  -6  10   3      211.74      242.83     15.31 o 
  -5  10   3       53.81       44.16      8.93 o 
  -4  10   3      219.93      217.11     14.46 o 
  -3  10   3      323.34      348.80     17.59 o 
  -2  10   3      137.40      141.25     13.33 o 
  -1  10   3      655.80      689.49     34.10 o 
   0  10   3      191.94      146.43     13.44 o 
   1  10   3      122.51      162.53     13.21 o 
   2  10   3        0.59        0.60      6.07 o 
   3  10   3        3.57       -3.76      5.98 o 
   4  10   3       86.24       80.64     10.71 o 
   5  10   3       31.46       20.63      7.83 o 
   6  10   3      129.01      143.58     12.97 o 
   7  10   3       50.02       35.29     13.11 o 
   8  10   3      339.86      428.68     29.17 o 
   9  10   3      116.41       94.91     18.32 o 
  10  10   3       26.03       58.25     23.71 o 
  11  10   3       12.49       27.46     15.61 o 
 -11  11   3       14.16        8.57     10.75 o 
 -10  11   3        5.97        7.27     11.38 o 
  -9  11   3        1.44       -7.64      8.03 o 
  -8  11   3       57.80       45.24     12.85 o 
  -7  11   3        3.22       15.34     11.85 o 
  -6  11   3        5.98        7.37      7.51 o 
  -5  11   3        0.02        3.50      7.06 o 
  -4  11   3       11.09       11.62      7.37 o 
  -3  11   3       73.30       81.16     11.44 o 
  -2  11   3      681.93      687.04     43.93 o 
  -1  11   3      344.55      349.27     36.00 o 
   0  11   3        0.05        0.15      6.84 o 
   1  11   3     1707.01     1712.86     38.24 o 
   2  11   3      337.66      343.81     32.81 o 
   3  11   3      380.66      376.20     19.70 o 
   4  11   3      278.76      297.52     21.75 o 
   5  11   3       25.13       12.80      7.99 o 
   6  11   3       22.58       22.15     12.85 o 
   7  11   3      178.10      161.92     20.58 o 
   8  11   3       12.05        0.43     11.06 o 
   9  11   3      164.50      146.19     21.54 o 
  10  11   3        3.54       22.35     21.00 o 
 -10  12   3        8.68        1.07     11.02 o 
  -9  12   3       10.71       20.97     11.72 o 
  -8  12   3      141.57      173.68     19.53 o 
  -7  12   3       93.68       89.85     16.59 o 
  -6  12   3       34.81       40.69     10.69 o 
  -5  12   3       22.71       21.65      8.86 o 
  -4  12   3        5.17       -9.45      7.07 o 
  -3  12   3      135.08      145.48     14.46 o 
  -2  12   3        1.85        3.51      7.86 o 
  -1  12   3      648.97      660.41     25.80 o 
   0  12   3       36.91       44.75     10.85 o 
   1  12   3        2.21       -1.70      9.98 o 
   2  12   3      151.26      144.96     23.31 o 
   3  12   3      418.99      409.88     26.98 o 
   4  12   3       22.19       11.18      8.63 o 
   5  12   3        9.62       25.25     15.24 o 
   6  12   3        2.55        5.30     11.65 o 
   7  12   3      330.79      299.09     32.85 o 
   8  12   3       12.96        0.22     13.64 o 
   9  12   3        1.87       -0.74     13.02 o 
  -9  13   3        0.13        6.34     11.86 o 
  -8  13   3       42.35       37.08     15.24 o 
  -7  13   3        0.29        9.39     10.70 o 
  -6  13   3      293.43      260.88     18.89 o 
  -5  13   3       75.54       78.17     13.43 o 
  -4  13   3       36.00       26.38     10.13 o 
  -3  13   3        6.01       -3.11      8.06 o 
  -2  13   3        1.90        9.39      8.52 o 
  -1  13   3      196.93      201.88     14.80 o 
   0  13   3       81.70      117.69     14.52 o 
   1  13   3       71.62      111.17     14.24 o 
   2  13   3       16.57       21.62     10.85 o 
   3  13   3       61.07       61.25     12.55 o 
   4  13   3       79.39       80.75     13.22 o 
   5  13   3        0.26       15.61     12.85 o 
   6  13   3       12.43       -2.71     13.01 o 
   7  13   3       72.77       66.86     17.88 o 
   8  13   3       19.00       22.58     15.46 o 
  -7  14   3       70.09       91.73     45.38 o 
  -6  14   3        7.37       15.75     10.37 o 
  -5  14   3        6.03       11.41      9.26 o 
  -4  14   3        3.38      -12.26     12.63 o 
  -3  14   3        0.23        5.73      9.24 o 
  -2  14   3       28.23       31.43     11.18 o 
  -1  14   3      148.82      117.07     20.14 o 
   0  14   3      210.13      233.27     19.01 o 
   1  14   3       50.24       46.08     12.01 o 
   2  14   3        7.67       10.08     11.48 o 
   3  14   3       19.61        4.56      9.56 o 
   4  14   3      134.07      164.41     23.72 o 
   5  14   3       14.31        3.70     14.27 o 
   6  14   3       15.68       37.87     17.03 o 
   7  14   3       12.65       54.24     22.69 o 
  -5  15   3       10.15       10.40     11.05 o 
  -4  15   3       22.05       26.07     11.73 o 
  -3  15   3      163.26      166.89     17.93 o 
  -2  15   3        2.18        8.62     11.05 o 
  -1  15   3        3.65        3.69     16.85 o 
   0  15   3       92.69       72.11     28.66 o 
   1  15   3       36.55       27.52     12.72 o 
   2  15   3       24.39       28.01     17.30 o 
   3  15   3       67.85       98.03     26.75 o 
   4  15   3      449.79      436.27     34.96 o 
 -14   0   4       93.92      143.94     19.66 o 
 -12   0   4     3409.77     3310.90     70.92 o 
 -10   0   4      417.00      437.47     22.72 o 
  -8   0   4     1375.80     1438.02     45.78 o 
  -6   0   4     1973.31     1866.28     29.67 o 
  -4   0   4     2944.47     2955.63     38.28 o 
  -2   0   4     4488.82     4196.62     46.42 o 
   0   0   4     5834.32     5670.87     56.07 o 
   2   0   4     2802.94     2814.33     36.43 o 
   4   0   4      110.92       99.33      6.44 o 
   6   0   4     1332.88     1454.49     25.91 o 
   8   0   4        1.57        9.62      6.64 o 
  10   0   4        8.40        2.16      7.66 o 
  12   0   4      103.23       88.84     15.54 o 
  14   0   4       53.95       28.45     25.06 o 
 -15   1   4       58.65       91.17     12.93 o 
 -14   1   4       29.55        9.51      8.15 o 
 -13   1   4       35.97       39.77      9.80 o 
 -12   1   4       38.60       32.92     12.51 o 
 -11   1   4       89.56       82.37     10.36 o 
 -10   1   4      329.35      317.36     14.34 o 
  -9   1   4       15.39       14.25      5.06 o 
  -8   1   4      196.02      187.97     11.93 o 
  -7   1   4      862.95      982.67     15.56 o 
  -6   1   4      370.92      450.33      9.73 o 
  -5   1   4      288.66      298.34      9.07 o 
  -4   1   4      929.36      874.28     14.86 o 
  -3   1   4     2353.51     2282.87     25.51 o 
  -2   1   4      731.71      730.70     14.85 o 
  -1   1   4      241.30      240.25      6.03 o 
   0   1   4    58642.44    59868.88    964.46 o 
   1   1   4       16.23       28.62      7.07 o 
   2   1   4      197.95      158.61      5.77 o 
   3   1   4     3711.02     3547.72     27.51 o 
   4   1   4     6108.77     5912.09     39.16 o 
   5   1   4      637.17      639.63     10.59 o 
   6   1   4      319.91      325.46      7.83 o 
   7   1   4      239.90      225.55      8.40 o 
   8   1   4     1006.93     1009.93     31.02 o 
   9   1   4      251.67      230.10     12.18 o 
  10   1   4      432.31      428.95     17.00 o 
  11   1   4      141.56      130.73     11.49 o 
  12   1   4       29.64       40.33     11.52 o 
  13   1   4       18.51        7.99     14.27 o 
  14   1   4        0.42      -18.64     12.42 o 
 -15   2   4        2.60        8.69      9.87 o 
 -14   2   4       17.49        1.82      7.76 o 
 -13   2   4      141.48      166.63     13.59 o 
 -12   2   4       34.88       14.19     10.45 o 
 -11   2   4        0.19       -3.08      5.95 o 
 -10   2   4      687.56      668.27     22.98 o 
  -9   2   4      931.45      912.47     21.45 o 
  -8   2   4       12.79       17.75      4.86 o 
  -7   2   4       12.84       10.23      3.75 o 
  -6   2   4     2308.67     2249.83     29.24 o 
  -5   2   4       42.80       48.36      7.12 o 
  -4   2   4      463.06      554.02     13.03 o 
  -3   2   4     6760.95     6468.93     56.43 o 
  -2   2   4    11312.67    10868.58     85.28 o 
  -1   2   4     2653.60     2530.17     23.72 o 
   0   2   4      619.19      726.72     11.31 o 
   1   2   4     7935.53     7570.15     62.16 o 
   2   2   4     5816.27     5665.88     48.59 o 
   3   2   4      160.98      177.38      5.11 o 
   4   2   4      564.02      600.21      9.44 o 
   5   2   4     3959.05     3876.69     30.35 o 
   6   2   4      893.43      840.62     15.71 o 
   7   2   4      848.74      857.69     20.38 o 
   8   2   4       82.24      101.25      8.32 o 
   9   2   4       17.97       15.28      5.95 o 
  10   2   4      534.99      541.76     18.65 o 
  11   2   4      200.68      253.93     18.12 o 
  12   2   4        7.24       -0.91      8.82 o 
  13   2   4       17.96       19.19     11.63 o 
  14   2   4       98.78      106.23     21.89 o 
 -15   3   4       33.19       29.46     12.93 o 
 -14   3   4       57.66       58.45     13.10 o 
 -13   3   4      117.62       93.64     11.63 o 
 -12   3   4       10.72       17.91      7.47 o 
 -11   3   4      976.51     1003.26     29.74 o 
 -10   3   4      721.89      745.69     20.82 o 
  -9   3   4      322.75      331.26     13.68 o 
  -8   3   4      746.49      688.74     20.72 o 
  -7   3   4       15.44       21.86      4.51 o 
  -6   3   4     1422.39     1415.23     22.91 o 
  -5   3   4      519.03      515.33     13.24 o 
  -4   3   4     5298.54     5117.43     50.29 o 
  -3   3   4      198.09      178.29      7.16 o 
  -2   3   4     2333.98     2283.45     27.35 o 
  -1   3   4      280.19      292.64      7.68 o 
   0   3   4      428.54      426.61     10.77 o 
   1   3   4      440.24      461.05     13.62 o 
   2   3   4      415.48      477.09      9.07 o 
   3   3   4     4703.00     4790.54     40.85 o 
   4   3   4     1056.90     1098.97     15.28 o 
   5   3   4      541.73      555.66     14.54 o 
   6   3   4      344.53      376.20      9.77 o 
   7   3   4     2140.79     2265.68     31.47 o 
   8   3   4     1093.67     1151.72     35.22 o 
   9   3   4      804.79      769.59     20.65 o 
  10   3   4       33.07       29.36     10.00 o 
  11   3   4      459.88      460.73     22.92 o 
  12   3   4      291.12      251.20     19.17 o 
  13   3   4        1.01        5.00     10.46 o 
  14   3   4       17.90       -6.10     14.28 o 
 -15   4   4       10.62       25.40     13.41 o 
 -14   4   4       31.16       26.08     12.93 o 
 -13   4   4       39.71       27.63     16.64 o 
 -12   4   4      123.54       92.06     10.87 o 
 -11   4   4      163.91      172.10     12.57 o 
 -10   4   4      145.24      140.19     12.72 o 
  -9   4   4        0.04       -0.57      4.74 o 
  -8   4   4      115.10       91.09     10.89 o 
  -7   4   4       51.06       47.23      5.88 o 
  -6   4   4      307.30      326.35     11.64 o 
  -5   4   4     1495.14     1482.52     52.11 o 
  -4   4   4       97.89      103.36     12.87 o 
  -3   4   4      358.52      367.69     11.21 o 
  -2   4   4     1462.76     1458.40     20.30 o 
  -1   4   4      223.58      223.44     13.38 o 
   0   4   4     2438.10     2329.08     29.50 o 
   1   4   4      549.68      518.18     12.33 o 
   2   4   4     1838.43     1771.80     29.21 o 
   3   4   4     1528.61     1471.76     26.09 o 
   4   4   4       16.93        8.86      3.11 o 
   5   4   4       43.76       52.47      4.77 o 
   6   4   4     1674.85     1644.14     35.84 o 
   7   4   4      874.47      919.24     17.40 o 
   8   4   4       41.46       65.61      6.57 o 
   9   4   4      143.29      148.21     10.75 o 
  10   4   4      269.32      331.60     22.12 o 
  11   4   4      460.75      431.47     33.35 o 
  12   4   4        0.28       -2.79      9.54 o 
  13   4   4        6.90        3.26     10.08 o 
  14   4   4       55.14       60.25     19.16 o 
 -15   5   4        1.85      -12.28     10.70 o 
 -14   5   4        4.11        7.35     11.25 o 
 -13   5   4        1.44       10.38     10.77 o 
 -12   5   4       36.78       56.99     13.64 o 
 -11   5   4       38.11       25.77     10.98 o 
 -10   5   4      244.58      264.63     19.48 o 
  -9   5   4      321.56      320.01     20.32 o 
  -8   5   4      836.84      795.58     27.49 o 
  -7   5   4       89.83       77.84      7.52 o 
  -6   5   4     1758.34     1737.64     38.10 o 
  -5   5   4      840.12      867.30     19.67 o 
  -4   5   4     4252.02     4403.68     49.51 o 
  -3   5   4     4025.64     3909.98     40.41 o 
  -2   5   4       39.83       45.34      4.82 o 
  -1   5   4     3130.42     2929.56     83.91 o 
   0   5   4     1465.74     1383.89     50.59 o 
   1   5   4      194.71      188.28      6.42 o 
   2   5   4      173.10      176.83     10.66 o 
   3   5   4     1304.04     1211.79     18.87 o 
   4   5   4      279.75      300.19      8.12 o 
   5   5   4       55.90       88.65      5.41 o 
   6   5   4        1.94        6.39      4.02 o 
   7   5   4      503.76      524.94     21.80 o 
   8   5   4      328.66      306.68     11.77 o 
   9   5   4      475.48      454.29     20.84 o 
  10   5   4      178.49      187.99     15.97 o 
  11   5   4       17.62       -0.47      9.07 o 
  12   5   4        0.03       -6.43      9.07 o 
  13   5   4        0.05       -6.38     10.11 o 
  14   5   4       32.44       26.04     13.64 o 
 -14   6   4       18.70       37.01     14.15 o 
 -13   6   4        4.55        4.88     18.29 o 
 -12   6   4      125.91      137.00     17.55 o 
 -11   6   4       75.71       67.27     13.79 o 
 -10   6   4       47.15       67.10     13.18 o 
  -9   6   4      819.65      877.79     31.41 o 
  -8   6   4     3675.68     3779.82     66.54 o 
  -7   6   4      128.88      131.44     10.85 o 
  -6   6   4       80.03       78.22      7.91 o 
  -5   6   4      214.11      211.83     16.72 o 
  -4   6   4      700.29      850.07     18.94 o 
  -3   6   4     1189.64     1343.74     22.76 o 
  -2   6   4      326.48      344.17     12.90 o 
  -1   6   4       71.51       64.77      6.62 o 
   0   6   4     1448.51     1370.56     26.34 o 
   1   6   4      149.49      153.05      8.98 o 
   2   6   4      569.26      706.75     16.34 o 
   3   6   4       41.58       38.26      6.94 o 
   4   6   4      425.88      386.96     10.64 o 
   5   6   4       26.08       27.70      4.96 o 
   6   6   4      157.55      164.88      7.55 o 
   7   6   4        0.16        4.03      4.36 o 
   8   6   4      170.79      151.94     11.09 o 
   9   6   4      179.98      154.30     14.30 o 
  10   6   4      328.77      274.76     18.81 o 
  11   6   4        0.01       -6.15      8.79 o 
  12   6   4      135.93      111.96     15.61 o 
  13   6   4        3.58        4.35     16.21 o 
 -14   7   4        1.66       -0.04     12.15 o 
 -13   7   4        1.57        2.71     10.98 o 
 -12   7   4      127.97      128.37     33.87 o 
 -11   7   4       44.35       31.13     16.26 o 
 -10   7   4      295.80      335.76     27.44 o 
  -9   7   4        0.39       11.27     10.50 o 
  -8   7   4       72.13       58.97     24.38 o 
  -7   7   4      152.82      142.94     10.86 o 
  -6   7   4      365.48      358.05     16.23 o 
  -5   7   4      334.67      331.00     14.67 o 
  -4   7   4     3328.01     3153.65     61.88 o 
  -3   7   4      796.87      803.87     25.09 o 
  -2   7   4       28.63       27.48      6.00 o 
  -1   7   4       61.83       81.14      7.83 o 
   0   7   4       67.82       57.38      5.18 o 
   1   7   4      315.16      380.17     11.54 o 
   2   7   4      248.69      301.06     12.11 o 
   3   7   4      887.63      851.73     18.74 o 
   4   7   4      681.90      602.16     13.56 o 
   5   7   4       33.40       39.12      5.30 o 
   6   7   4       93.64       81.96      7.42 o 
   7   7   4       33.36       27.51      5.38 o 
   8   7   4       93.28       99.35     10.05 o 
   9   7   4        0.21        1.40      9.43 o 
  10   7   4       34.00       56.68     15.24 o 
  11   7   4       19.22       33.49     14.15 o 
  12   7   4       45.92       93.55     22.69 o 
  13   7   4       20.48       17.43     15.72 o 
 -13   8   4        5.53       15.72     12.51 o 
 -12   8   4        0.05       -3.19     11.18 o 
 -11   8   4      174.96      203.20     19.84 o 
 -10   8   4       10.33       25.54     24.04 o 
  -9   8   4       32.38       42.90     11.37 o 
  -8   8   4        6.21       -8.43      6.36 o 
  -7   8   4      104.58      104.38      9.26 o 
  -6   8   4      111.58      111.21      9.12 o 
  -5   8   4       92.01      106.37      8.85 o 
  -4   8   4       94.22       88.53      9.19 o 
  -3   8   4       36.07       47.26      7.68 o 
  -2   8   4       85.55       63.73      7.96 o 
  -1   8   4      316.36      299.29     13.88 o 
   0   8   4      712.72      737.19     20.87 o 
   1   8   4      106.75      126.28     10.15 o 
   2   8   4     1000.37     1037.31     20.41 o 
   3   8   4       99.45      129.34      8.85 o 
   4   8   4      171.56      172.51      9.62 o 
   5   8   4        7.55        3.17      4.46 o 
   6   8   4      161.87      165.97     14.47 o 
   7   8   4      260.47      247.24     16.59 o 
   8   8   4       39.65       25.57      9.76 o 
   9   8   4        0.06       -3.42      9.54 o 
  10   8   4       76.00       53.51     16.26 o 
  11   8   4       12.46       37.38     14.90 o 
  12   8   4        0.43        5.51     14.27 o 
 -13   9   4        3.31       -3.22     11.02 o 
 -12   9   4        9.89       -8.33     10.25 o 
 -11   9   4       35.18       29.00     13.01 o 
 -10   9   4      269.90      276.09     20.05 o 
  -9   9   4        9.90        9.56      8.30 o 
  -8   9   4       22.64        9.09      7.72 o 
  -7   9   4     1120.55     1187.65     38.84 o 
  -6   9   4      919.53      927.09     23.37 o 
  -5   9   4      221.48      244.06     14.55 o 
  -4   9   4      102.83       98.99     10.54 o 
  -3   9   4       70.22       91.49     11.67 o 
  -2   9   4        2.27        9.39      5.94 o 
  -1   9   4       38.52       39.90      8.63 o 
   0   9   4      128.30      123.77     10.86 o 
   1   9   4       10.99        3.75      5.45 o 
   2   9   4       23.23       24.58      6.97 o 
   3   9   4       50.92       60.45      9.46 o 
   4   9   4        0.06       -4.88      5.07 o 
   5   9   4      268.31      283.01     17.53 o 
   6   9   4       23.31       14.27      8.06 o 
   7   9   4       28.21       52.22     10.50 o 
   8   9   4      532.89      494.42     23.60 o 
   9   9   4       71.35       51.68     21.34 o 
  10   9   4        9.58       20.17     14.07 o 
  11   9   4       69.04       77.84     19.14 o 
  12   9   4      137.49      129.37     23.89 o 
 -12  10   4       32.56       26.03     11.66 o 
 -11  10   4        0.24        3.65     10.60 o 
 -10  10   4       65.37       83.21     13.24 o 
  -9  10   4       56.63       55.47     11.20 o 
  -8  10   4        7.88        7.07      7.80 o 
  -7  10   4      692.79      667.32     26.70 o 
  -6  10   4       76.57       67.57     12.89 o 
  -5  10   4      272.51      253.60     15.49 o 
  -4  10   4       11.41       23.03      7.61 o 
  -3  10   4      386.40      370.83     17.84 o 
  -2  10   4      451.06      444.81     19.33 o 
  -1  10   4       84.45      108.54     11.71 o 
   0  10   4        0.04       -5.42      5.63 o 
   1  10   4      639.54      646.82     19.72 o 
   2  10   4      987.27      993.85     27.60 o 
   3  10   4      894.24      876.24     26.23 o 
   4  10   4      330.81      338.53     29.50 o 
   5  10   4      135.89      148.01     18.40 o 
   6  10   4       17.04       24.38     13.55 o 
   7  10   4      512.22      539.86     31.13 o 
   8  10   4       22.33       18.46     13.64 o 
   9  10   4       10.40        0.34     12.45 o 
  10  10   4        7.78       13.55     18.29 o 
  11  10   4        8.16       27.94     15.72 o 
 -11  11   4        0.81       -4.86      9.79 o 
 -10  11   4        3.68       -2.09      8.87 o 
  -9  11   4       37.87       44.29     11.95 o 
  -8  11   4       64.03       92.49     19.30 o 
  -7  11   4       32.36       24.59     10.76 o 
  -6  11   4      107.31       64.93     11.12 o 
  -5  11   4      170.62      193.11     14.97 o 
  -4  11   4      153.86      182.39     14.66 o 
  -3  11   4       11.77        1.72      8.71 o 
  -2  11   4      156.88      141.48     17.58 o 
  -1  11   4      124.34      142.36     13.48 o 
   0  11   4      106.24      107.41     14.86 o 
   1  11   4     1084.19     1027.07     29.53 o 
   2  11   4      168.81      140.75     13.46 o 
   3  11   4       30.80       27.12      8.45 o 
   4  11   4       36.27       33.13     12.12 o 
   5  11   4       57.42       55.62     14.94 o 
   6  11   4      328.90      306.65     26.08 o 
   7  11   4       32.04       31.88     14.34 o 
   8  11   4      226.22      254.84     26.08 o 
   9  11   4        1.76        0.19     12.82 o 
  10  11   4       17.82       -0.68     17.61 o 
 -10  12   4        7.80       -4.59     14.97 o 
  -9  12   4       10.20       13.34     19.98 o 
  -8  12   4        9.57       -1.42     10.41 o 
  -7  12   4      102.63       83.38     14.97 o 
  -6  12   4       36.35       29.14      9.73 o 
  -5  12   4       31.29       33.43      9.63 o 
  -4  12   4      717.28      691.86     26.19 o 
  -3  12   4      311.65      336.04     19.59 o 
  -2  12   4       69.52       63.84     11.34 o 
  -1  12   4      493.54      441.72     26.51 o 
   0  12   4      156.33      168.10     16.42 o 
   1  12   4     1264.97     1374.56     36.18 o 
   2  12   4       79.76       85.14     11.03 o 
   3  12   4       22.22       10.26      8.97 o 
   4  12   4       73.79       64.56     21.34 o 
   5  12   4       54.37       43.51     16.26 o 
   6  12   4      680.48      699.63     36.65 o 
   7  12   4        1.05       -1.09     10.89 o 
   8  12   4       39.23       41.31     23.03 o 
   9  12   4       22.36       37.04     17.73 o 
  -9  13   4       34.25       64.71     26.08 o 
  -8  13   4       27.86       17.56     12.51 o 
  -7  13   4        0.07      -12.56      8.37 o 
  -6  13   4       34.00       37.20     10.66 o 
  -5  13   4       91.71       74.91     12.74 o 
  -4  13   4       19.46        6.51     11.11 o 
  -3  13   4       12.53       19.96      9.97 o 
  -2  13   4      101.41       98.24     13.41 o 
  -1  13   4        4.83       -1.00     10.45 o 
   0  13   4       30.49       33.02     10.86 o 
   1  13   4       94.70       92.37     13.88 o 
   2  13   4      267.19      244.40     18.54 o 
   3  13   4      106.86       71.95     17.72 o 
   4  13   4       71.56       75.04     16.92 o 
   5  13   4       16.50       38.12     18.96 o 
   6  13   4        0.05       12.70     13.79 o 
   7  13   4        2.75       -6.25     12.28 o 
   8  13   4       13.50        9.81     17.61 o 
  -7  14   4       25.21       35.39     14.60 o 
  -6  14   4       30.97       28.85     11.41 o 
  -5  14   4       40.30       31.33     11.41 o 
  -4  14   4        6.21        4.26     12.98 o 
  -3  14   4        2.12        4.63      9.42 o 
  -2  14   4       30.70       28.08     11.02 o 
  -1  14   4      556.83      569.06     28.26 o 
   0  14   4        3.76       18.17     10.66 o 
   1  14   4        3.28       19.42     11.23 o 
   2  14   4       74.90      100.34     18.68 o 
   3  14   4       48.61       64.91     14.39 o 
   4  14   4       69.81       56.73     29.80 o 
   5  14   4       15.09       39.03     16.68 o 
   6  14   4       30.37       13.12     16.59 o 
  -5  15   4        2.32      -10.93      8.85 o 
  -4  15   4        3.21       10.87     10.97 o 
  -3  15   4       13.67       11.39     10.52 o 
  -2  15   4        0.00        0.64      9.20 o 
  -1  15   4      121.49      130.87     17.10 o 
   0  15   4       75.11       63.87     14.46 o 
   1  15   4        0.08      -13.08      8.72 o 
   2  15   4        0.35       13.32     14.27 o 
   3  15   4       23.28       17.90     15.46 o 
   4  15   4       37.67       33.28     14.00 o 
 -15   0   5        9.48        5.42     16.93 o 
 -13   0   5      362.44      276.39     31.16 o 
 -11   0   5       32.91       16.93     12.87 o 
  -9   0   5      158.57      178.15     21.00 o 
  -7   0   5     1345.00     1364.70     26.33 o 
  -5   0   5        5.12       -2.03      2.60 o 
  -3   0   5      488.12      445.03     12.70 o 
  -1   0   5    19568.71    19133.48    210.24 o 
   1   0   5     6600.94     6615.08     66.00 o 
   3   0   5       16.36       10.93      3.25 o 
   5   0   5      179.25      179.43      8.31 o 
   7   0   5     2992.36     2996.34     38.97 o 
   9   0   5      539.01      496.47     41.67 o 
  11   0   5       91.30      149.01     30.48 o 
  13   0   5      170.52      120.57     31.16 o 
 -15   1   5       26.59       43.63     14.94 o 
 -14   1   5       15.46        7.13     10.02 o 
 -13   1   5      196.22      175.50     19.16 o 
 -12   1   5       74.92       98.49     14.55 o 
 -11   1   5      106.36       81.88     12.69 o 
 -10   1   5      109.12      106.01     12.93 o 
  -9   1   5       67.24       37.95      8.85 o 
  -8   1   5      587.25      621.39     15.86 o 
  -7   1   5      494.40      604.36     15.45 o 
  -6   1   5      107.92      124.52      8.11 o 
  -5   1   5      742.56      736.78     12.86 o 
  -4   1   5     1475.87     1327.54     17.19 o 
  -3   1   5       36.23       43.65      3.54 o 
  -2   1   5      571.78      590.59     11.65 o 
  -1   1   5     3444.27     3561.70     29.51 o 
   0   1   5     1287.70     1401.72     14.47 o 
   1   1   5     1737.61     1815.09     22.16 o 
   2   1   5      671.78      663.61      9.11 o 
   3   1   5       22.65       17.44      2.44 o 
   4   1   5     1287.58     1305.29     18.15 o 
   5   1   5       90.05       78.83      4.36 o 
   6   1   5        0.60        2.65      2.76 o 
   7   1   5      222.77      197.31      8.28 o 
   8   1   5       27.33       20.81      6.06 o 
   9   1   5       49.28       50.86      7.52 o 
  10   1   5      174.52      173.20     15.01 o 
  11   1   5      125.91      127.95     14.23 o 
  12   1   5       73.64       57.34     17.24 o 
  13   1   5        0.28      -18.31     12.20 o 
  14   1   5        8.94        8.56     14.82 o 
 -15   2   5       60.22       78.84     16.74 o 
 -14   2   5        8.19       18.29     11.97 o 
 -13   2   5      334.54      342.84     24.67 o 
 -12   2   5       29.93       30.27     10.98 o 
 -11   2   5        2.76       -5.72     22.35 o 
 -10   2   5      416.07      413.98     21.79 o 
  -9   2   5      265.62      274.06     43.02 o 
  -8   2   5       27.43       29.71      7.41 o 
  -7   2   5      433.70      430.55     16.04 o 
  -6   2   5      953.33      911.62     18.04 o 
  -5   2   5      157.60      152.17      7.52 o 
  -4   2   5      241.00      265.04     12.49 o 
  -3   2   5       28.85       27.11      4.47 o 
  -2   2   5       30.39       37.19      3.73 o 
  -1   2   5    18793.88    18202.71    119.47 o 
   0   2   5    12551.34    12312.93     94.73 o 
   1   2   5      979.48     1010.25     22.73 o 
   2   2   5     5366.16     5440.60     51.65 o 
   3   2   5      940.70     1080.99     17.09 o 
   4   2   5     2059.40     1983.11     19.22 o 
   5   2   5      145.26      181.47      7.66 o 
   6   2   5       47.73       62.85      4.73 o 
   7   2   5       49.94       73.76      6.08 o 
   8   2   5     1161.64     1186.20     24.04 o 
   9   2   5      657.37      644.38     19.17 o 
  10   2   5      323.52      343.74     19.72 o 
  11   2   5       70.73       63.44     12.46 o 
  12   2   5       10.80       20.19     14.07 o 
  13   2   5        4.63      -12.99     13.31 o 
  14   2   5        8.82        3.59     14.94 o 
 -15   3   5        0.48       -3.79     11.06 o 
 -14   3   5       35.50       42.96     14.90 o 
 -13   3   5       10.82        4.31      9.81 o 
 -12   3   5       87.50       76.24     13.98 o 
 -11   3   5      106.52      105.55     32.51 o 
 -10   3   5       13.19       16.51      8.37 o 
  -9   3   5      112.96      138.38     13.64 o 
  -8   3   5       42.43       41.93      8.29 o 
  -7   3   5        9.09        6.46      4.08 o 
  -6   3   5      243.44      236.29     13.45 o 
  -5   3   5     2434.73     2352.29     53.14 o 
  -4   3   5      605.33      611.91     18.01 o 
  -3   3   5       34.32       21.56      3.77 o 
  -2   3   5      910.01      854.51     15.62 o 
  -1   3   5     7311.61     7113.47     55.47 o 
   0   3   5     6091.10     6079.03     54.35 o 
   1   3   5     3123.04     3021.31     31.67 o 
   2   3   5     4066.70     4152.25     58.06 o 
   3   3   5     1369.05     1391.29     15.13 o 
   4   3   5       84.79       90.04      5.08 o 
   5   3   5     2244.47     2341.80     22.90 o 
   6   3   5       13.95        7.40      4.90 o 
   7   3   5       21.01       20.77      4.78 o 
   8   3   5       26.08       29.32      6.32 o 
   9   3   5        0.06        2.51      6.85 o 
  10   3   5      649.14      639.98     25.87 o 
  11   3   5      170.88      144.05     21.61 o 
  12   3   5        0.02       -0.31      8.74 o 
  13   3   5       23.00       30.96     16.58 o 
  14   3   5        6.62       -3.50     14.75 o 
 -15   4   5        3.70       19.41     13.11 o 
 -14   4   5       18.43        6.07     11.46 o 
 -13   4   5        4.17       -4.21      8.77 o 
 -12   4   5      137.20      123.24     16.59 o 
 -11   4   5      219.29      192.84     18.20 o 
 -10   4   5      182.67      204.22     17.44 o 
  -9   4   5       37.77       28.60     15.58 o 
  -8   4   5      261.16      265.08     16.74 o 
  -7   4   5        2.53       -2.24      3.48 o 
  -6   4   5       83.75       82.44      8.10 o 
  -5   4   5     2723.17     2767.34     36.06 o 
  -4   4   5      750.18      768.91     16.90 o 
  -3   4   5       42.42       71.12      5.87 o 
  -2   4   5      403.86      386.75     10.27 o 
  -1   4   5       43.19       71.40     13.00 o 
   0   4   5      157.39      158.33     15.37 o 
   1   4   5      185.44      168.02      7.39 o 
   2   4   5      114.49      129.83      6.00 o 
   3   4   5     2742.70     2803.27     43.25 o 
   4   4   5      540.91      588.35     10.30 o 
   5   4   5     1135.05     1220.00     18.09 o 
   6   4   5      923.13      975.79     15.16 o 
   7   4   5        2.88        8.21      4.24 o 
   8   4   5      230.44      203.38     14.40 o 
   9   4   5      182.99      184.29     15.32 o 
  10   4   5       60.39       39.10     10.63 o 
  11   4   5       85.98       53.49     12.13 o 
  12   4   5        5.60        6.23      9.94 o 
  13   4   5       97.75      140.80     29.83 o 
  14   4   5       26.42       29.96     18.43 o 
 -15   5   5        2.27       -3.28     20.32 o 
 -14   5   5        8.31        5.85     14.56 o 
 -13   5   5      176.99      179.33     20.05 o 
 -12   5   5        0.10        6.10      9.10 o 
 -11   5   5     1447.84     1431.43     51.86 o 
 -10   5   5      964.34     1003.05     46.76 o 
  -9   5   5     4027.00     4058.16     91.71 o 
  -8   5   5      701.47      720.21     31.17 o 
  -7   5   5      304.85      290.23     14.76 o 
  -6   5   5     1040.78     1025.41     22.01 o 
  -5   5   5      220.72      184.65      9.87 o 
  -4   5   5      275.02      333.90     12.09 o 
  -3   5   5      897.35      874.51     16.95 o 
  -2   5   5      771.17      900.69     17.21 o 
  -1   5   5       25.27       29.34      4.84 o 
   0   5   5      415.10      394.93     18.30 o 
   1   5   5        7.13       13.16      3.13 o 
   2   5   5       35.45       51.87      4.74 o 
   3   5   5     1215.33     1410.40     20.54 o 
   4   5   5      779.34      805.42     14.31 o 
   5   5   5      290.82      292.01      8.41 o 
   6   5   5        4.19        6.76      3.78 o 
   7   5   5      229.17      244.02     12.47 o 
   8   5   5       11.31       21.84      7.97 o 
   9   5   5      391.21      367.06     19.86 o 
  10   5   5       14.17       12.38      9.73 o 
  11   5   5       76.82       62.75     17.46 o 
  12   5   5       69.29       82.45     14.60 o 
  13   5   5       33.19       16.12     14.18 o 
 -14   6   5        0.07        0.00     13.55 o 
 -13   6   5       34.74       28.09     26.08 o 
 -12   6   5        0.23      -20.60     15.92 o 
 -11   6   5       28.16       15.88     10.29 o 
 -10   6   5      198.40      249.34     36.58 o 
  -9   6   5     1307.23     1374.12     39.57 o 
  -8   6   5     2242.31     2289.51    162.83 o 
  -7   6   5        6.76       10.45      5.00 o 
  -6   6   5      169.19      163.19     10.16 o 
  -5   6   5       62.29       54.31     11.63 o 
  -4   6   5        7.24        5.70      3.95 o 
  -3   6   5      364.44      377.44     12.22 o 
  -2   6   5      490.21      502.44     15.25 o 
  -1   6   5        3.02        4.39      3.62 o 
   0   6   5       51.21       59.66      6.47 o 
   1   6   5     2042.41     2112.33     27.92 o 
   2   6   5      477.96      486.33     12.62 o 
   3   6   5      548.61      575.35     13.96 o 
   4   6   5       49.24       52.26      4.98 o 
   5   6   5       28.74       37.54      4.45 o 
   6   6   5       74.39       75.81      6.01 o 
   7   6   5       56.12       65.59     10.53 o 
   8   6   5       99.86      100.54     12.61 o 
   9   6   5        5.14        4.17      8.32 o 
  10   6   5       25.77       26.23     10.23 o 
  11   6   5      116.26      136.46     25.46 o 
  12   6   5        2.69       11.51     10.80 o 
  13   6   5        4.33        6.98     11.85 o 
 -14   7   5        7.38        7.64     14.56 o 
 -13   7   5       18.67       13.22     11.94 o 
 -12   7   5       48.47       36.42     12.34 o 
 -11   7   5       51.31       57.46     13.67 o 
 -10   7   5      198.54      180.31     17.92 o 
  -9   7   5      233.69      242.33     51.82 o 
  -8   7   5      376.43      313.26     33.87 o 
  -7   7   5     1195.55     1257.93     41.93 o 
  -6   7   5      149.20      128.01     12.51 o 
  -5   7   5        7.12        5.73      4.69 o 
  -4   7   5      131.43      124.81      8.56 o 
  -3   7   5      707.94      685.16     23.49 o 
  -2   7   5      303.50      347.54     13.95 o 
  -1   7   5      303.43      327.33     13.38 o 
   0   7   5        0.10        2.72      3.56 o 
   1   7   5      665.63      688.57     15.60 o 
   2   7   5      594.29      641.46     15.56 o 
   3   7   5      220.97      224.73      9.88 o 
   4   7   5      264.03      284.57      9.93 o 
   5   7   5        0.70        5.19      4.10 o 
   6   7   5       12.33       13.34      6.39 o 
   7   7   5      464.29      462.96     17.39 o 
   8   7   5      152.14      158.49     12.03 o 
   9   7   5      137.33      118.37     13.80 o 
  10   7   5       12.12        7.64     11.38 o 
  11   7   5        9.13       15.52     12.78 o 
  12   7   5       13.81       15.19     14.63 o 
 -13   8   5        5.00       16.15     11.94 o 
 -12   8   5       17.13       17.15     11.72 o 
 -11   8   5      175.22      171.25     19.04 o 
 -10   8   5      882.37      886.19     53.20 o 
  -9   8   5     1689.16     1588.82     83.74 o 
  -8   8   5       23.67       17.68      9.11 o 
  -7   8   5      632.11      676.73     29.68 o 
  -6   8   5      244.79      253.74     12.86 o 
  -5   8   5      591.40      565.73     17.45 o 
  -4   8   5      174.12      212.03     24.11 o 
  -3   8   5      330.85      345.27     15.10 o 
  -2   8   5       22.56       11.95      5.07 o 
  -1   8   5      829.51      810.05     22.10 o 
   0   8   5       16.55       12.42      5.27 o 
   1   8   5       76.66       79.85      8.90 o 
   2   8   5     1952.74     1960.80     29.22 o 
   3   8   5      278.26      254.45     11.34 o 
   4   8   5        1.01       -1.41      4.56 o 
   5   8   5       13.12       15.41      7.16 o 
   6   8   5      169.95      178.90     14.14 o 
   7   8   5       32.05       39.28      9.87 o 
   8   8   5       96.75       73.66     12.24 o 
   9   8   5       49.02       21.30     12.90 o 
  10   8   5       54.01       49.07     24.04 o 
  11   8   5        1.19        9.05     16.25 o 
  12   8   5       69.37       79.38     20.11 o 
 -13   9   5        2.76       12.55     22.69 o 
 -12   9   5       70.84      108.65     18.06 o 
 -11   9   5        0.01       -0.12     10.41 o 
 -10   9   5        3.96       15.16      9.44 o 
  -9   9   5        3.63       20.27      8.67 o 
  -8   9   5      582.23      644.87     25.00 o 
  -7   9   5        3.12        3.15      6.07 o 
  -6   9   5      632.07      635.45     19.93 o 
  -5   9   5       38.98       45.75      8.59 o 
  -4   9   5      768.31      788.59     29.92 o 
  -3   9   5      651.04      619.95     22.54 o 
  -2   9   5      360.79      326.01     24.72 o 
  -1   9   5       10.49        8.66      5.71 o 
   0   9   5       16.49       18.88      6.46 o 
   1   9   5        4.83       11.71      6.19 o 
   2   9   5     1220.85     1186.67     28.33 o 
   3   9   5      101.76      122.75     11.01 o 
   4   9   5      364.04      416.59     17.09 o 
   5   9   5        1.05      -11.23      7.48 o 
   6   9   5      102.62      110.72     12.80 o 
   7   9   5        5.75       19.96      9.07 o 
   8   9   5       34.70       19.62     10.15 o 
   9   9   5       14.17       19.05     12.82 o 
  10   9   5       11.72       12.76     13.16 o 
  11   9   5       38.47       63.63     18.18 o 
 -12  10   5        4.89       -2.59     10.10 o 
 -11  10   5       29.07       18.17     10.27 o 
 -10  10   5       28.79       20.13     10.26 o 
  -9  10   5        0.50        3.18      8.35 o 
  -8  10   5       53.17       46.92     10.92 o 
  -7  10   5      678.37      705.91     22.69 o 
  -6  10   5      245.64      238.48     27.63 o 
  -5  10   5       29.42       19.46      7.47 o 
  -4  10   5       14.33       12.33      7.02 o 
  -3  10   5       13.61       12.72     10.25 o 
  -2  10   5      132.47      130.31     12.22 o 
  -1  10   5      152.49      183.45     22.64 o 
   0  10   5      407.76      349.91     34.42 o 
   1  10   5       29.00       25.49      7.80 o 
   2  10   5      393.91      406.64     19.13 o 
   3  10   5        0.54       -0.88      6.44 o 
   4  10   5      466.95      489.40     67.75 o 
   5  10   5       25.70       -1.67      9.26 o 
   6  10   5       19.77       19.03     12.04 o 
   7  10   5      132.83      143.21     22.69 o 
   8  10   5       75.09      100.76     17.84 o 
   9  10   5      215.21      239.11     33.87 o 
  10  10   5      412.45      354.30     41.32 o 
  11  10   5       55.63       46.06     23.71 o 
 -11  11   5       11.55       11.01     11.09 o 
 -10  11   5        1.29        0.78      9.20 o 
  -9  11   5       23.07       21.58      9.72 o 
  -8  11   5       31.55       21.66     11.65 o 
  -7  11   5      151.09      122.25     14.93 o 
  -6  11   5      282.37      300.25     18.22 o 
  -5  11   5      793.69      770.07     28.34 o 
  -4  11   5        8.37       18.33      8.12 o 
  -3  11   5       85.13       80.62     11.50 o 
  -2  11   5       53.34       43.24      9.47 o 
  -1  11   5      343.72      296.06     17.65 o 
   0  11   5      957.19      915.11     24.06 o 
   1  11   5      655.86      674.39     24.48 o 
   2  11   5        2.58        1.95      8.48 o 
   3  11   5        0.43       -8.26      8.58 o 
   4  11   5      109.17       94.59     16.74 o 
   5  11   5      164.11      200.50     21.55 o 
   6  11   5      101.50       97.87     17.44 o 
   7  11   5        8.19        1.70     10.88 o 
   8  11   5        1.55      -12.19     15.58 o 
   9  11   5      230.76      225.56     35.22 o 
  10  11   5        4.98       -7.45     16.93 o 
 -10  12   5        5.58      -14.48      9.65 o 
  -9  12   5       65.02       64.10     15.46 o 
  -8  12   5       24.68        8.27     10.98 o 
  -7  12   5      100.16       83.65     17.95 o 
  -6  12   5      137.71      214.41     16.91 o 
  -5  12   5      487.77      437.92     40.78 o 
  -4  12   5      850.34      813.26     28.30 o 
  -3  12   5        0.12       -2.92      6.97 o 
  -2  12   5      248.98      314.29     22.03 o 
  -1  12   5        8.37        4.85      8.81 o 
   0  12   5       65.93       60.98     11.71 o 
   1  12   5      246.72      248.45     17.23 o 
   2  12   5      156.85      209.98     16.29 o 
   3  12   5      111.00      140.24     19.62 o 
   4  12   5        5.07       -1.12     11.06 o 
   5  12   5        6.91        7.87     11.86 o 
   6  12   5       78.03       46.40     24.04 o 
   7  12   5        0.61        0.04     12.04 o 
   8  12   5       64.45       70.74     18.40 o 
   9  12   5       40.91       37.85     17.57 o 
  -9  13   5        5.14       -3.65     11.25 o 
  -8  13   5        1.29       -3.30     11.46 o 
  -7  13   5        1.83        1.81     15.92 o 
  -6  13   5        9.54       29.23     10.74 o 
  -5  13   5       98.36       91.67     13.44 o 
  -4  13   5      165.39      151.67     17.39 o 
  -3  13   5       82.03      115.81     23.95 o 
  -2  13   5       42.68       52.54     11.91 o 
  -1  13   5       17.26       24.78     10.76 o 
   0  13   5        5.44        5.05     10.30 o 
   1  13   5       16.54       22.00     10.93 o 
   2  13   5      114.79       99.63     18.03 o 
   3  13   5      239.64      250.60     20.04 o 
   4  13   5      122.69      116.42     20.10 o 
   5  13   5       72.96       98.65     19.77 o 
   6  13   5       44.48       38.88     21.67 o 
   7  13   5       22.97       26.75     15.80 o 
  -7  14   5       14.34       32.75     23.70 o 
  -6  14   5        7.63       17.27     10.80 o 
  -5  14   5      243.94      276.31     20.56 o 
  -4  14   5       55.73       76.37     20.40 o 
  -3  14   5       33.23       31.95     11.00 o 
  -2  14   5      310.51      330.55     23.15 o 
  -1  14   5        0.56        0.91      9.47 o 
   0  14   5        7.41        5.08      9.87 o 
   1  14   5       14.78       37.62     15.61 o 
   2  14   5       11.55        9.48     12.63 o 
   3  14   5       50.95       47.85     24.72 o 
   4  14   5        0.63       -9.08     12.10 o 
   5  14   5        6.30       12.64     13.78 o 
   6  14   5        1.07       -0.75     14.34 o 
  -5  15   5       33.18       27.26     12.89 o 
  -4  15   5       27.09       37.03     13.01 o 
  -3  15   5        1.31        8.62     10.48 o 
  -2  15   5      149.27      151.23     15.23 o 
  -1  15   5       29.61       43.66     12.82 o 
   0  15   5        5.52       20.50     22.69 o 
   1  15   5       32.18       34.81     15.56 o 
   2  15   5       34.25       43.47     16.20 o 
   3  15   5        3.21       24.62     16.00 o 
 -14   0   6       14.75        4.74     14.90 o 
 -12   0   6      758.15      787.39     47.43 o 
 -10   0   6      126.81       92.80     17.61 o 
  -8   0   6     4080.29     4234.01     57.49 o 
  -6   0   6     2728.35     2961.11     45.52 o 
  -4   0   6     7137.68     6719.87     83.79 o 
  -2   0   6     3986.35     4079.92     48.72 o 
   0   0   6     1475.64     1299.57     16.36 o 
   2   0   6     9022.72     8771.03     86.94 o 
   4   0   6       98.52      113.47      8.70 o 
   6   0   6      779.59      786.89     18.30 o 
   8   0   6       15.33       18.96      8.00 o 
  10   0   6     1000.72      940.70     58.29 o 
  12   0   6       18.54       23.70     22.35 o 
  14   0   6       66.18       39.96     28.45 o 
 -15   1   6       51.03       63.24     18.96 o 
 -14   1   6       26.37       11.08     10.77 o 
 -13   1   6       37.82       30.59     14.90 o 
 -12   1   6      367.56      414.89     43.02 o 
 -11   1   6      612.69      614.96     27.79 o 
 -10   1   6       67.50       84.18     11.97 o 
  -9   1   6        0.45       -1.69      5.75 o 
  -8   1   6       33.10       32.58      4.51 o 
  -7   1   6      730.31      684.43     13.74 o 
  -6   1   6      989.06     1032.71     23.49 o 
  -5   1   6     5079.48     5038.41     43.98 o 
  -4   1   6      369.03      387.07      9.57 o 
  -3   1   6        1.33        1.61      1.99 o 
  -2   1   6     2217.92     2092.08     23.84 o 
  -1   1   6     2949.71     2785.35     28.48 o 
   0   1   6      567.97      590.48      9.63 o 
   1   1   6      158.21      160.96      6.47 o 
   2   1   6     2983.90     2956.38     32.74 o 
   3   1   6     1040.85      951.37     13.13 o 
   4   1   6      516.05      556.07      9.64 o 
   5   1   6      414.08      429.46      9.14 o 
   6   1   6      568.52      547.77     18.59 o 
   7   1   6       13.68       14.90      4.23 o 
   8   1   6       73.19       88.79      8.17 o 
   9   1   6      106.51      138.37     12.89 o 
  10   1   6       89.14       78.17     16.74 o 
  11   1   6      140.28      113.84     19.84 o 
  12   1   6      136.41      136.11     26.08 o 
  13   1   6        0.47      -20.88     25.06 o 
  14   1   6       37.30       24.01     17.64 o 
 -15   2   6        1.55       11.78     12.87 o 
 -14   2   6      206.16      270.62     23.71 o 
 -13   2   6      332.38      365.72     38.61 o 
 -12   2   6       45.12       50.54     12.45 o 
 -11   2   6       46.54       47.42     28.79 o 
 -10   2   6      375.11      405.38     21.76 o 
  -9   2   6      815.28      823.62     28.49 o 
  -8   2   6      395.52      394.70     14.15 o 
  -7   2   6      165.91      165.50      8.97 o 
  -6   2   6     1121.53     1294.37     22.65 o 
  -5   2   6      304.55      282.63     10.23 o 
  -4   2   6     4623.20     4688.09     47.56 o 
  -3   2   6     4401.13     4399.07     43.93 o 
  -2   2   6       11.17       12.27      2.94 o 
  -1   2   6     1751.74     1671.77     18.91 o 
   0   2   6      957.03      876.42     13.19 o 
   1   2   6      554.35      554.64     13.38 o 
   2   2   6      929.13      970.43     17.86 o 
   3   2   6       32.30       24.75      2.69 o 
   4   2   6      567.93      483.03      9.50 o 
   5   2   6      311.72      348.13      8.48 o 
   6   2   6       40.25       37.38      3.95 o 
   7   2   6      807.20      839.47     16.36 o 
   8   2   6      652.19      649.25     27.19 o 
   9   2   6      144.97      152.78     16.21 o 
  10   2   6      110.75      117.72     13.95 o 
  11   2   6      339.08      343.73     28.26 o 
  12   2   6        5.80        4.71     14.55 o 
  13   2   6        1.54       -0.07     13.59 o 
  14   2   6       17.73       -8.66     15.78 o 
 -15   3   6        1.59       -1.93     11.46 o 
 -14   3   6      111.78       94.76     17.22 o 
 -13   3   6       46.66       41.69     23.37 o 
 -12   3   6       42.74       41.07     11.94 o 
 -11   3   6       83.05       54.02     12.15 o 
 -10   3   6      931.17      968.52     33.06 o 
  -9   3   6      908.79      917.29     49.14 o 
  -8   3   6      743.33      794.10     26.78 o 
  -7   3   6      424.38      428.61     13.95 o 
  -6   3   6     3483.30     3465.69     42.08 o 
  -5   3   6      638.18      671.68     16.08 o 
  -4   3   6     5557.92     5428.56     66.27 o 
  -3   3   6     7073.12     7415.18     66.96 o 
  -2   3   6      154.40      141.77      9.24 o 
  -1   3   6       19.71        9.23      2.79 o 
   0   3   6     6009.95     5889.32     53.50 o 
   1   3   6       13.42       19.77      4.92 o 
   2   3   6      915.69      841.10     12.36 o 
   3   3   6      668.94      659.37     10.97 o 
   4   3   6      421.73      377.14      8.72 o 
   5   3   6       75.17       68.60      4.59 o 
   6   3   6      339.99      365.96      9.26 o 
   7   3   6     1561.75     1515.49     27.45 o 
   8   3   6      548.22      591.44     33.87 o 
   9   3   6      329.70      309.56     19.33 o 
  10   3   6      167.82      168.73     15.78 o 
  11   3   6        7.05        1.25      8.94 o 
  12   3   6      141.32      152.03     23.70 o 
  13   3   6        0.11      -12.21     15.08 o 
 -15   4   6        2.50       21.98     25.06 o 
 -14   4   6      110.85       66.13     16.04 o 
 -13   4   6        0.39        2.03     12.87 o 
 -12   4   6       68.68       45.70     18.96 o 
 -11   4   6      225.77      194.69     18.18 o 
 -10   4   6      101.70      130.65     14.82 o 
  -9   4   6       53.00       40.43      9.81 o 
  -8   4   6      134.17      134.75     13.11 o 
  -7   4   6     1844.61     1819.04     30.01 o 
  -6   4   6      588.12      533.71     15.69 o 
  -5   4   6        0.10       -2.27      3.08 o 
  -4   4   6     3354.35     3497.39     41.59 o 
  -3   4   6     4370.00     4540.79     48.87 o 
  -2   4   6     3143.06     3154.12     33.57 o 
  -1   4   6     2866.54     3109.24     36.40 o 
   0   4   6     1478.30     1503.55     26.75 o 
   1   4   6     1747.38     1650.72     28.02 o 
   2   4   6      373.47      410.54     10.21 o 
   3   4   6      129.97      177.00      6.61 o 
   4   4   6     1138.49     1138.06     15.29 o 
   5   4   6       88.34      107.28      5.53 o 
   6   4   6      169.66      160.29      8.32 o 
   7   4   6      175.47      173.25     10.93 o 
   8   4   6      505.56      514.18     21.58 o 
   9   4   6      533.97      574.98     23.86 o 
  10   4   6      115.99      134.62     14.94 o 
  11   4   6       10.30        7.56     10.23 o 
  12   4   6       40.82       39.08     17.22 o 
  13   4   6       23.34       21.92     16.88 o 
 -15   5   6        3.70      -16.25     14.22 o 
 -14   5   6       80.71      116.17     29.80 o 
 -13   5   6        0.60        4.22     15.92 o 
 -12   5   6       56.78       57.29     13.89 o 
 -11   5   6       67.55       86.03     19.64 o 
 -10   5   6      297.38      264.81     47.76 o 
  -9   5   6      123.83      117.65     13.86 o 
  -8   5   6      336.36      269.80     17.44 o 
  -7   5   6      235.28      224.78     18.97 o 
  -6   5   6      176.58      170.18     10.50 o 
  -5   5   6       66.16       68.10      8.05 o 
  -4   5   6      212.04      168.62      9.75 o 
  -3   5   6       58.13       79.53      6.13 o 
  -2   5   6     1787.82     1864.15     46.63 o 
  -1   5   6     2093.78     2153.72     30.99 o 
   0   5   6     4582.69     4293.35     52.40 o 
   1   5   6      125.23      127.27      6.73 o 
   2   5   6     1773.41     1753.96     39.03 o 
   3   5   6       97.90       87.06      5.72 o 
   4   5   6      397.73      410.50     11.27 o 
   5   5   6      347.35      344.58     13.35 o 
   6   5   6      419.09      440.00     15.51 o 
   7   5   6      127.75      141.67     12.09 o 
   8   5   6      326.38      339.30     22.20 o 
   9   5   6       23.89       14.65     17.34 o 
  10   5   6       11.44       13.80      9.11 o 
  11   5   6       73.24       56.04     13.43 o 
  12   5   6        0.97        3.26     11.24 o 
  13   5   6       82.90       84.43     21.30 o 
 -14   6   6        0.76      -11.22     14.22 o 
 -13   6   6        1.45        4.74     10.50 o 
 -12   6   6        6.85      -12.43      8.29 o 
 -11   6   6        3.26       -1.43     12.87 o 
 -10   6   6      288.55      300.05     21.60 o 
  -9   6   6      303.48      287.96     20.02 o 
  -8   6   6      217.91      242.78     29.13 o 
  -7   6   6       11.09       17.57      5.77 o 
  -6   6   6      302.09      310.58     13.79 o 
  -5   6   6      610.37      577.49     26.07 o 
  -4   6   6      131.91      125.70      8.25 o 
  -3   6   6      562.87      555.88     14.90 o 
  -2   6   6      556.37      469.79     15.85 o 
  -1   6   6      232.08      218.26     18.07 o 
   0   6   6       30.08       28.24      5.15 o 
   1   6   6     1454.71     1459.69     31.47 o 
   2   6   6      577.31      521.83     13.10 o 
   3   6   6       15.75       20.72      4.25 o 
   4   6   6      150.80      196.96     12.92 o 
   5   6   6        0.67        0.37      4.69 o 
   6   6   6      255.03      269.33     13.18 o 
   7   6   6      164.87      160.09     16.72 o 
   8   6   6      389.76      379.86     17.17 o 
   9   6   6       96.93       78.10     12.24 o 
  10   6   6      119.17      124.16     15.08 o 
  11   6   6       22.37       19.00     11.45 o 
  12   6   6       18.72        5.64     11.54 o 
  13   6   6        4.34      -18.65     15.43 o 
 -14   7   6        8.13       26.52     13.59 o 
 -13   7   6       73.06       89.61     33.19 o 
 -12   7   6       66.76       86.87     29.12 o 
 -11   7   6      312.68      275.25     32.52 o 
 -10   7   6       24.01        5.89      8.62 o 
  -9   7   6      113.35      143.34     15.91 o 
  -8   7   6      419.23      436.05     22.86 o 
  -7   7   6      433.03      420.59     23.19 o 
  -6   7   6      524.92      505.05     22.79 o 
  -5   7   6      401.39      408.72     22.06 o 
  -4   7   6       72.53       67.88      7.03 o 
  -3   7   6       49.61       74.31      7.91 o 
  -2   7   6     1019.71     1070.70     33.62 o 
  -1   7   6      464.61      481.37     16.02 o 
   0   7   6      508.02      547.52     24.75 o 
   1   7   6       22.81       26.58      4.84 o 
   2   7   6      258.20      219.37      9.72 o 
   3   7   6        6.69        1.89      3.79 o 
   4   7   6        3.74        2.77      5.94 o 
   5   7   6      445.81      388.45     16.04 o 
   6   7   6       78.68       89.93      9.44 o 
   7   7   6       98.65      125.94     14.47 o 
   8   7   6        0.17       -8.55      7.43 o 
   9   7   6       93.32       87.59     13.62 o 
  10   7   6      165.99      168.01     21.30 o 
  11   7   6       13.42        6.32     12.65 o 
  12   7   6        3.97        3.31     14.07 o 
 -13   8   6       71.81      130.60     29.46 o 
 -12   8   6        0.07      -10.35      9.75 o 
 -11   8   6      130.89      137.35     19.64 o 
 -10   8   6       84.21       93.47     15.43 o 
  -9   8   6       32.85       17.58     25.06 o 
  -8   8   6      161.32      128.72     12.74 o 
  -7   8   6        6.68       13.30      5.86 o 
  -6   8   6        2.61        8.90      5.56 o 
  -5   8   6      297.68      301.44     13.41 o 
  -4   8   6       33.32       27.88      9.44 o 
  -3   8   6      695.26      723.15     21.49 o 
  -2   8   6        4.67        3.50      7.32 o 
  -1   8   6        7.16        3.03      4.83 o 
   0   8   6      200.74      212.21     12.53 o 
   1   8   6      674.72      727.80     20.54 o 
   2   8   6       36.06       48.05      6.45 o 
   3   8   6      267.58      259.80     11.20 o 
   4   8   6       11.35        0.27      6.35 o 
   5   8   6       12.32        8.85      7.36 o 
   6   8   6      724.51      719.56     25.39 o 
   7   8   6      553.39      552.82     26.04 o 
   8   8   6        4.66       -6.95      8.00 o 
   9   8   6        4.25       12.67     11.38 o 
  10   8   6       78.30       91.43     18.32 o 
  11   8   6        2.30        1.01     13.34 o 
  12   8   6        3.17       10.32     15.78 o 
 -13   9   6       63.96       38.61     24.38 o 
 -12   9   6      136.65      163.90     55.88 o 
 -11   9   6        3.10       14.69     11.55 o 
 -10   9   6      367.30      444.01     58.99 o 
  -9   9   6      148.55      156.79     15.57 o 
  -8   9   6      589.18      631.42     43.29 o 
  -7   9   6      225.34      188.14     16.43 o 
  -6   9   6        7.68        6.01      5.99 o 
  -5   9   6        8.58       16.42      7.16 o 
  -4   9   6       16.41        2.73      5.88 o 
  -3   9   6      489.53      488.90     18.90 o 
  -2   9   6      453.97      390.09     16.86 o 
  -1   9   6      781.11      769.74     23.06 o 
   0   9   6     1335.01     1344.90     61.15 o 
   1   9   6      374.18      422.00     30.68 o 
   2   9   6      596.96      572.77     21.13 o 
   3   9   6      294.07      337.70     22.51 o 
   4   9   6      301.53      272.99     20.83 o 
   5   9   6       25.60       12.29     20.66 o 
   6   9   6        4.39       -1.85      7.55 o 
   7   9   6      329.89      291.52     18.83 o 
   8   9   6       16.02       13.66      9.28 o 
   9   9   6      108.05      109.57     37.93 o 
  10   9   6        0.70       -5.60     11.78 o 
  11   9   6        5.33       12.79     14.81 o 
 -12  10   6       11.56       15.51     11.15 o 
 -11  10   6        0.90       -8.81      8.17 o 
 -10  10   6       39.83       12.37     10.10 o 
  -9  10   6        0.03        2.04      8.19 o 
  -8  10   6       20.31       24.45     12.28 o 
  -7  10   6        4.49        0.84      9.87 o 
  -6  10   6        3.02        9.17      9.18 o 
  -5  10   6      181.88      205.10     15.08 o 
  -4  10   6       26.40       16.18      7.55 o 
  -3  10   6       69.61       67.05     12.93 o 
  -2  10   6      235.56      232.75     15.18 o 
  -1  10   6       62.44       40.61     15.32 o 
   0  10   6      231.78      238.37     17.54 o 
   1  10   6       60.40       44.24     10.65 o 
   2  10   6      427.07      422.05     21.71 o 
   3  10   6      124.87      120.74     16.48 o 
   4  10   6       52.09       41.76     13.38 o 
   5  10   6       13.73       23.28     11.23 o 
   6  10   6        5.26        2.56      9.74 o 
   7  10   6       22.01      -13.47     10.58 o 
   8  10   6       62.50       70.06     16.26 o 
   9  10   6       97.28      119.88     28.45 o 
  10  10   6        4.87       -8.13     16.93 o 
 -11  11   6        0.52        9.02     10.76 o 
 -10  11   6       25.55       32.87     11.83 o 
  -9  11   6        7.72        6.03      9.37 o 
  -8  11   6      111.19       69.50     12.97 o 
  -7  11   6       72.01       85.90     12.74 o 
  -6  11   6      788.62      728.02     26.37 o 
  -5  11   6      303.45      319.63     29.51 o 
  -4  11   6       67.36       47.80      9.91 o 
  -3  11   6        1.95        6.16      7.52 o 
  -2  11   6       55.73       54.38     10.37 o 
  -1  11   6       72.34       98.59     11.60 o 
   0  11   6       47.55       52.27      8.43 o 
   1  11   6       16.80       27.64      8.52 o 
   2  11   6      128.91      154.23     18.91 o 
   3  11   6      153.71      140.83     18.63 o 
   4  11   6       62.25       43.16     13.79 o 
   5  11   6        9.27       -5.45     10.22 o 
   6  11   6       59.82       84.45     17.22 o 
   7  11   6       24.18       11.87     12.19 o 
   8  11   6       12.36       11.85     13.11 o 
   9  11   6      133.65      111.76     29.80 o 
 -10  12   6       34.98       21.88     15.76 o 
  -9  12   6       11.94       12.45     11.67 o 
  -8  12   6        5.70       -3.68      9.74 o 
  -7  12   6       11.97       26.33     10.98 o 
  -6  12   6        4.56        7.55      8.52 o 
  -5  12   6       34.90       22.45      9.66 o 
  -4  12   6        4.93        4.69      7.44 o 
  -3  12   6       56.94       46.62     13.75 o 
  -2  12   6        7.22       -1.30      7.55 o 
  -1  12   6      190.47      213.69     28.49 o 
   0  12   6       31.63       18.89      9.04 o 
   1  12   6       41.81       10.61     13.55 o 
   2  12   6       13.91       18.74     11.73 o 
   3  12   6        0.17      -10.18      7.72 o 
   4  12   6        0.10       -5.42     10.14 o 
   5  12   6        0.87        4.28     14.22 o 
   6  12   6        1.08      -13.59     11.23 o 
   7  12   6       11.74       30.11     14.82 o 
   8  12   6       56.76       64.76     18.51 o 
  -8  13   6        6.72       12.07     12.15 o 
  -7  13   6       11.76       -3.88     23.03 o 
  -6  13   6        2.74        2.10      9.19 o 
  -5  13   6        0.83       -1.85      8.26 o 
  -4  13   6      187.82      182.47     16.54 o 
  -3  13   6        0.45       -1.24      8.75 o 
  -2  13   6       30.66       11.98      9.37 o 
  -1  13   6        3.13        0.95      8.55 o 
   0  13   6       27.97       21.52     12.34 o 
   1  13   6       62.56       48.09     14.85 o 
   2  13   6      248.24      233.38     27.43 o 
   3  13   6       12.71       18.61     12.52 o 
   4  13   6       30.43       26.04     14.15 o 
   5  13   6        1.28        3.65     12.42 o 
   6  13   6       16.91       12.09     14.60 o 
   7  13   6       10.58       15.60     14.77 o 
  -7  14   6       44.70       25.40     13.41 o 
  -6  14   6        1.94        6.71      9.76 o 
  -5  14   6        6.57       -0.90      8.59 o 
  -4  14   6       16.95        9.28     10.07 o 
  -3  14   6       81.12       91.59     14.57 o 
  -2  14   6       93.26      104.64     15.39 o 
  -1  14   6        0.09       17.95     13.41 o 
   0  14   6        2.11       -2.03     12.93 o 
   1  14   6       10.75       13.65     12.28 o 
   2  14   6       13.88       21.39     23.03 o 
   3  14   6       29.02        5.62     12.90 o 
   4  14   6        2.72      -11.30      9.25 o 
   5  14   6        0.39       -0.21     13.59 o 
  -4  15   6       66.54       68.87     14.94 o 
  -3  15   6        4.36       -6.11     11.01 o 
  -2  15   6       24.81       35.22     16.28 o 
  -1  15   6       13.52       11.85     13.41 o 
   0  15   6        4.54        1.06     13.31 o 
   1  15   6       16.92       21.49     24.04 o 
   2  15   6        0.20       15.71     13.52 o 
 -15   0   7       48.16       74.50     23.71 o 
 -13   0   7       27.31       50.80     18.29 o 
 -11   0   7      223.59      235.73     26.42 o 
  -9   0   7      390.91      422.08     29.13 o 
  -7   0   7       60.21       72.47      8.29 o 
  -5   0   7        5.42        1.02      3.83 o 
  -3   0   7     1904.00     1959.84     31.86 o 
  -1   0   7    19281.10    19087.06    174.51 o 
   1   0   7     3500.77     3629.04     41.97 o 
   3   0   7     9248.09     9482.90     95.91 o 
   5   0   7        1.62       -2.11      3.51 o 
   7   0   7      126.18      108.74     12.38 o 
   9   0   7     2873.80     3114.35    103.83 o 
  11   0   7      160.29      181.53     33.19 o 
  13   0   7       18.56       57.57     27.09 o 
 -15   1   7       51.48       36.86     14.34 o 
 -14   1   7      140.23       77.04     16.26 o 
 -13   1   7       12.85       10.84     14.22 o 
 -12   1   7        0.19        1.35      8.37 o 
 -11   1   7      174.94      147.10     16.93 o 
 -10   1   7       32.19       15.73     13.88 o 
  -9   1   7     1670.14     1667.50     40.98 o 
  -8   1   7        1.30       -0.29      3.34 o 
  -7   1   7      645.68      698.78     14.83 o 
  -6   1   7       26.51       29.13      4.22 o 
  -5   1   7       17.10        3.52      3.23 o 
  -4   1   7       31.64       48.97      5.08 o 
  -3   1   7      522.94      523.80     10.98 o 
  -2   1   7      483.63      434.87     10.54 o 
  -1   1   7      213.93      179.76      5.87 o 
   0   1   7      649.79      633.88      9.72 o 
   1   1   7     2145.75     2297.42     28.09 o 
   2   1   7     2371.10     2428.53     29.76 o 
   3   1   7        1.79        3.79      2.35 o 
   4   1   7       50.07       47.09      4.00 o 
   5   1   7      435.23      509.10     10.76 o 
   6   1   7        5.46        9.11      3.29 o 
   7   1   7       10.81       10.01      4.90 o 
   8   1   7       12.50       20.23      7.67 o 
   9   1   7      438.99      356.74     26.81 o 
  10   1   7       57.40       57.59     16.52 o 
  11   1   7        4.96       -0.90     13.11 o 
  12   1   7        8.58       -9.08     14.27 o 
  13   1   7        2.65       -3.93     14.75 o 
 -15   2   7       58.51       57.74     16.00 o 
 -14   2   7        4.89       -2.89     12.53 o 
 -13   2   7       44.12       36.94     12.87 o 
 -12   2   7      193.20      174.03     18.13 o 
 -11   2   7       19.34       18.57      9.54 o 
 -10   2   7      154.94      180.10     16.93 o 
  -9   2   7       23.05       21.67      9.14 o 
  -8   2   7        3.04        4.75      6.26 o 
  -7   2   7      429.23      445.79     12.27 o 
  -6   2   7      189.07      147.65      9.78 o 
  -5   2   7        1.35        7.79      3.09 o 
  -4   2   7      232.31      252.23      8.50 o 
  -3   2   7     7527.21     7548.54     59.15 o 
  -2   2   7       35.29       60.90      4.77 o 
  -1   2   7      251.77      224.45      6.16 o 
   0   2   7      668.52      670.86     19.08 o 
   1   2   7      366.71      366.27     10.96 o 
   2   2   7       15.29        4.84      4.45 o 
   3   2   7     1260.80     1295.83     22.15 o 
   4   2   7       90.55       77.41      4.48 o 
   5   2   7       70.45       79.97      4.83 o 
   6   2   7       76.20       69.66      5.89 o 
   7   2   7       85.52      112.64      9.68 o 
   8   2   7      433.56      480.92     20.53 o 
   9   2   7      161.17      143.99     14.54 o 
  10   2   7      307.01      277.53     25.85 o 
  11   2   7       87.92      104.65     52.15 o 
  12   2   7       43.71       24.82     17.95 o 
  13   2   7        4.54        4.62     16.52 o 
 -15   3   7       29.27       28.78     13.41 o 
 -14   3   7       25.53       28.14     12.68 o 
 -13   3   7       18.27       -6.69      9.92 o 
 -12   3   7      256.99      237.97     21.00 o 
 -11   3   7       15.07       19.99      9.81 o 
 -10   3   7        3.82        8.17      8.29 o 
  -9   3   7      479.28      499.18     24.39 o 
  -8   3   7        4.30        1.65      4.60 o 
  -7   3   7       21.51       43.30      6.16 o 
  -6   3   7       96.46       97.67      7.47 o 
  -5   3   7      891.15      967.13     19.79 o 
  -4   3   7      612.35      637.37     18.93 o 
  -3   3   7     5108.18     5154.29     52.02 o 
  -2   3   7      478.80      505.98     11.48 o 
  -1   3   7     1199.91     1229.20     20.27 o 
   0   3   7    14869.83    15114.39    117.56 o 
   1   3   7     8788.78     8762.22     96.05 o 
   2   3   7      408.63      382.79     15.16 o 
   3   3   7       50.18       56.05      6.07 o 
   4   3   7      971.27     1036.58     12.17 o 
   5   3   7      148.96      136.22      7.48 o 
   6   3   7       28.28       36.80      8.42 o 
   7   3   7       98.90       89.80     12.90 o 
   8   3   7       81.10       81.63     11.73 o 
   9   3   7        0.20       -4.27      7.96 o 
  10   3   7     1160.96     1165.29     47.11 o 
  11   3   7      116.01      162.54     62.65 o 
  12   3   7       36.50        4.92     16.74 o 
  13   3   7        0.08      -21.41     14.27 o 
 -15   4   7       25.04       14.19     16.25 o 
 -14   4   7        3.91        3.73     11.01 o 
 -13   4   7        8.13       14.34     10.74 o 
 -12   4   7        6.50        4.28      9.54 o 
 -11   4   7      286.12      293.37     21.76 o 
 -10   4   7      116.05      152.92     16.20 o 
  -9   4   7      173.95      156.39     41.32 o 
  -8   4   7      858.18      920.69     29.61 o 
  -7   4   7      129.85      107.72      8.87 o 
  -6   4   7        0.00        2.50      3.99 o 
  -5   4   7      809.59      843.94     45.22 o 
  -4   4   7       62.97       84.37      9.65 o 
  -3   4   7     1891.84     2155.28     30.66 o 
  -2   4   7     2211.71     2554.40     29.94 o 
  -1   4   7      122.16      119.32      7.36 o 
   0   4   7      545.79      563.52     13.39 o 
   1   4   7     2441.40     2531.47     29.91 o 
   2   4   7        3.08        0.52      2.33 o 
   3   4   7     1026.01      985.14     14.61 o 
   4   4   7      382.67      358.91     12.21 o 
   5   4   7      599.26      586.20     17.41 o 
   6   4   7        0.43        0.52      4.09 o 
   7   4   7      207.65      203.98     12.03 o 
   8   4   7       27.49       12.93      8.23 o 
   9   4   7       35.54       31.81     10.55 o 
  10   4   7      178.98      209.79     17.41 o 
  11   4   7        9.58       -2.25     18.29 o 
  12   4   7       43.37       47.21     24.04 o 
  13   4   7        2.08      -15.35     15.78 o 
 -14   5   7       25.03       23.46     13.59 o 
 -13   5   7        0.02        0.41      9.48 o 
 -12   5   7       76.45      100.45     15.56 o 
 -11   5   7       39.60       31.01     21.67 o 
 -10   5   7      573.83      556.26     26.51 o 
  -9   5   7      812.09      764.53     40.66 o 
  -8   5   7       47.14       44.44     10.50 o 
  -7   5   7      829.12      873.31     21.90 o 
  -6   5   7      404.85      387.42     14.26 o 
  -5   5   7      220.17      244.54     20.76 o 
  -4   5   7      100.99      156.70      9.51 o 
  -3   5   7     1275.86     1307.35     22.02 o 
  -2   5   7     5251.01     5356.14    133.70 o 
  -1   5   7      656.64      684.40     24.89 o 
   0   5   7      599.42      583.04     32.79 o 
   1   5   7     1665.42     1670.34     27.81 o 
   2   5   7        0.06       -2.53      3.55 o 
   3   5   7     1028.32      946.87     16.89 o 
   4   5   7     2205.56     2365.53     39.49 o 
   5   5   7      344.95      319.03     13.34 o 
   6   5   7       13.12       10.53      4.73 o 
   7   5   7      458.54      481.56     17.50 o 
   8   5   7       24.89       21.29      9.16 o 
   9   5   7       75.50      104.12     13.60 o 
  10   5   7       19.63       21.27     14.46 o 
  11   5   7       28.11       32.94     17.61 o 
  12   5   7       17.39        5.08     16.76 o 
  13   5   7        0.86        2.84     16.96 o 
 -14   6   7        0.05       -4.20     10.70 o 
 -13   6   7       36.81       44.30     13.86 o 
 -12   6   7       56.41       44.13     13.15 o 
 -11   6   7       23.42       15.79     10.50 o 
 -10   6   7        0.17        3.31      8.46 o 
  -9   6   7        8.04        8.80      8.14 o 
  -8   6   7      343.63      300.02     27.78 o 
  -7   6   7        7.91       19.94      5.96 o 
  -6   6   7       10.45        8.87      5.36 o 
  -5   6   7       47.92       52.10      7.53 o 
  -4   6   7      218.29      258.30     11.05 o 
  -3   6   7      978.12      991.44     20.30 o 
  -2   6   7        0.17        0.01      3.96 o 
  -1   6   7      190.83      172.81      9.96 o 
   0   6   7     4921.76     4819.83     75.40 o 
   1   6   7       14.89       21.22      8.25 o 
   2   6   7       59.76       62.07      5.67 o 
   3   6   7      306.51      346.47     17.34 o 
   4   6   7      279.76      267.03     14.32 o 
   5   6   7       30.91       44.05      7.33 o 
   6   6   7       81.56       73.52      8.72 o 
   7   6   7       39.76       41.43      8.09 o 
   8   6   7        4.10       -2.89      6.57 o 
   9   6   7        1.10        6.47      9.24 o 
  10   6   7       50.56       37.20     12.32 o 
  11   6   7       52.54       53.56     14.07 o 
  12   6   7        1.47       -3.51     27.09 o 
 -14   7   7       19.65       17.66     21.67 o 
 -13   7   7        8.04        7.77     12.15 o 
 -12   7   7       72.11       67.46     15.78 o 
 -11   7   7      169.36      177.16     22.69 o 
 -10   7   7      348.32      280.77     38.95 o 
  -9   7   7      466.54      534.45     26.71 o 
  -8   7   7      421.95      373.38     21.60 o 
  -7   7   7       30.18        5.60     10.10 o 
  -6   7   7        0.41       -3.48      4.12 o 
  -5   7   7      194.41      196.25     12.22 o 
  -4   7   7       66.86       77.04      8.11 o 
  -3   7   7      386.35      326.09     16.40 o 
  -2   7   7       18.81       28.40      6.12 o 
  -1   7   7      222.52      216.22     11.64 o 
   0   7   7      314.26      332.22     13.56 o 
   1   7   7      330.36      264.96     10.37 o 
   2   7   7      217.24      245.42     14.37 o 
   3   7   7      277.06      255.97     30.63 o 
   4   7   7      177.41      186.72     13.14 o 
   5   7   7        1.47       -4.49      6.06 o 
   6   7   7      358.73      334.57     15.38 o 
   7   7   7       23.89       21.43      7.40 o 
   8   7   7       49.23       39.44     14.47 o 
   9   7   7        8.91       18.03     10.50 o 
  10   7   7        0.70       10.91     12.90 o 
  11   7   7       25.53       25.56     15.95 o 
  12   7   7       18.78       16.46     16.59 o 
 -13   8   7        0.47        1.25     12.20 o 
 -12   8   7        2.01       -0.34     10.54 o 
 -11   8   7       79.92       70.09     14.77 o 
 -10   8   7       11.67        0.04      8.85 o 
  -9   8   7       31.25       40.64     11.67 o 
  -8   8   7      473.51      448.73     26.46 o 
  -7   8   7        0.63        5.16      5.84 o 
  -6   8   7      445.37      472.62     16.74 o 
  -5   8   7      109.47      128.49     10.02 o 
  -4   8   7       51.94       46.29      7.82 o 
  -3   8   7       56.39       81.34     15.82 o 
  -2   8   7       11.16       15.99      5.70 o 
  -1   8   7     2433.10     2568.53     89.69 o 
   0   8   7      100.71       91.71      9.32 o 
   1   8   7      374.47      337.08     14.60 o 
   2   8   7        0.62       -5.42      5.15 o 
   3   8   7      192.11      229.44     14.21 o 
   4   8   7      297.57      295.47     17.91 o 
   5   8   7      301.48      310.41     17.37 o 
   6   8   7      131.85      111.04     12.86 o 
   7   8   7       68.55       88.75     12.70 o 
   8   8   7       59.23       65.83     12.45 o 
   9   8   7        2.45       -7.73     14.90 o 
  10   8   7        2.86        3.45     12.51 o 
  11   8   7        6.95       19.70     14.53 o 
 -12   9   7       40.39       34.96     13.50 o 
 -11   9   7       62.88       25.49     12.19 o 
 -10   9   7       46.87       52.42     11.48 o 
  -9   9   7       11.17       23.32      9.33 o 
  -8   9   7      494.38      561.19     24.86 o 
  -7   9   7       41.73       64.70     17.90 o 
  -6   9   7      150.17      154.92     11.63 o 
  -5   9   7      880.18      827.64     44.29 o 
  -4   9   7      697.85      619.47     21.51 o 
  -3   9   7      185.65      203.21     13.25 o 
  -2   9   7      923.68      941.71     33.78 o 
  -1   9   7      286.18      298.49     15.34 o 
   0   9   7      558.38      576.78     20.14 o 
   1   9   7     1024.60     1110.50     41.44 o 
   2   9   7       18.38       26.37      8.31 o 
   3   9   7        4.50       17.93      9.26 o 
   4   9   7      365.13      339.98     23.94 o 
   5   9   7       18.69       12.38     10.41 o 
   6   9   7     1013.99     1029.73     36.84 o 
   7   9   7      134.29      138.95     15.50 o 
   8   9   7        6.20       -6.75      8.61 o 
   9   9   7        5.02       15.54     12.65 o 
  10   9   7        0.71        0.78     12.85 o 
  11   9   7        0.12       -6.87     14.63 o 
 -12  10   7       22.46       11.06     10.69 o 
 -11  10   7        1.00       13.74     10.97 o 
 -10  10   7        2.85       -1.95     12.63 o 
  -9  10   7        0.06        5.90      8.65 o 
  -8  10   7       37.20       26.58      9.84 o 
  -7  10   7      113.12      129.21     12.09 o 
  -6  10   7      132.56      161.61     21.14 o 
  -5  10   7        0.96        9.03      7.43 o 
  -4  10   7       59.71       57.99      9.76 o 
  -3  10   7      155.26      149.17     13.02 o 
  -2  10   7      227.71      236.98     27.49 o 
  -1  10   7      129.23      132.49     12.35 o 
   0  10   7      709.18      677.58     23.28 o 
   1  10   7     1899.37     1979.72     52.21 o 
   2  10   7     1855.59     1824.95     50.34 o 
   3  10   7        0.00        0.71      8.85 o 
   4  10   7       16.59       10.50     10.06 o 
   5  10   7       18.63       17.15     11.19 o 
   6  10   7       80.87       61.02     17.95 o 
   7  10   7        2.29       -4.52     11.02 o 
   8  10   7       78.60       72.29     16.96 o 
   9  10   7       13.69       -4.74     14.22 o 
  10  10   7       14.99       11.51     18.29 o 
 -11  11   7       98.51      139.00     17.64 o 
 -10  11   7       14.58        6.75      9.92 o 
  -9  11   7        0.60       14.94      9.52 o 
  -8  11   7       31.96        5.37     13.56 o 
  -7  11   7        1.72       -2.72      7.76 o 
  -6  11   7      410.77      359.69     20.14 o 
  -5  11   7       10.41        9.96      8.09 o 
  -4  11   7       10.67       12.28      7.65 o 
  -3  11   7      244.61      259.89     17.15 o 
  -2  11   7       26.37       33.53      9.21 o 
  -1  11   7      329.30      304.34     19.84 o 
   0  11   7       10.25       -0.51      8.77 o 
   1  11   7       14.71       43.71     13.38 o 
   2  11   7        4.90       -4.19      9.11 o 
   3  11   7       11.79       12.26      9.44 o 
   4  11   7        1.97        3.24     10.58 o 
   5  11   7        7.44       -0.89     10.39 o 
   6  11   7       25.87       24.72     17.27 o 
   7  11   7        1.11      -10.23     10.58 o 
   8  11   7       80.64       86.70     35.90 o 
   9  11   7      105.00       41.99     22.35 o 
 -10  12   7        0.32      -20.01     13.34 o 
  -9  12   7        0.44        9.51     11.06 o 
  -8  12   7        4.13       11.40     29.12 o 
  -7  12   7      113.46      115.47     14.20 o 
  -6  12   7        3.33      -12.40      8.26 o 
  -5  12   7        5.81       10.11      8.75 o 
  -4  12   7        5.66        8.80      8.15 o 
  -3  12   7       46.82       41.86     10.41 o 
  -2  12   7       11.41       16.12      8.63 o 
  -1  12   7       57.58       66.51     15.24 o 
   0  12   7        1.66      -12.30      9.06 o 
   1  12   7        1.40      -12.43      8.29 o 
   2  12   7       63.59       66.90     15.72 o 
   3  12   7       28.11       16.81     12.42 o 
   4  12   7      303.84      360.88     28.74 o 
   5  12   7       17.80        9.35     18.29 o 
   6  12   7        7.37        7.45     11.72 o 
   7  12   7        2.28        6.67     14.12 o 
   8  12   7      109.94       64.36     35.22 o 
  -8  13   7       12.67        5.39     11.46 o 
  -7  13   7       30.42        1.24     12.15 o 
  -6  13   7       35.94       20.01     10.77 o 
  -5  13   7       20.46       18.61     10.34 o 
  -4  13   7       51.06       50.59     11.78 o 
  -3  13   7        2.72       -3.07      8.41 o 
  -2  13   7       40.72       30.32     12.97 o 
  -1  13   7        8.45        4.26     15.24 o 
   0  13   7      346.41      398.24     28.98 o 
   1  13   7       51.46       67.56     21.67 o 
   2  13   7        0.06       -0.27     10.70 o 
   3  13   7       26.13       30.69     14.32 o 
   4  13   7      150.30      175.09     32.97 o 
   5  13   7       16.02       37.14     16.26 o 
   6  13   7        0.68        4.68     13.49 o 
  -6  14   7        2.57       -2.62      9.79 o 
  -5  14   7       39.14       65.07     18.85 o 
  -4  14   7       48.30       42.46     12.17 o 
  -3  14   7       20.74       26.80     11.99 o 
  -2  14   7       10.34       -1.31     12.04 o 
  -1  14   7       28.70       37.95     19.98 o 
   0  14   7       17.85       14.14     13.38 o 
   1  14   7        1.83       -5.14     11.02 o 
   2  14   7       34.45       23.96     13.98 o 
   3  14   7      134.66      153.97     32.85 o 
   4  14   7        4.05       13.18     12.85 o 
   5  14   7       28.36       29.80     22.35 o 
  -3  15   7       34.29       10.39     29.80 o 
  -2  15   7       21.22       14.04     15.56 o 
  -1  15   7        6.73       28.61     16.00 o 
   0  15   7       28.49       26.46     15.78 o 
   1  15   7       21.18       36.13     16.75 o 
 -14   0   8       95.95      117.85     25.74 o 
 -12   0   8        0.08       -4.06     10.16 o 
 -10   0   8     1779.89     1968.71     67.82 o 
  -8   0   8      306.58      366.13     16.27 o 
  -6   0   8      234.68      217.70     12.21 o 
  -4   0   8     6105.01     6127.88    130.63 o 
  -2   0   8       34.19       39.98      5.51 o 
   0   0   8     2841.40     3024.15     31.77 o 
   2   0   8      173.84      219.66     11.18 o 
   4   0   8      116.68      132.60      8.62 o 
   6   0   8       21.45       12.80      6.64 o 
   8   0   8      372.61      401.73     37.94 o 
  10   0   8      222.60      250.63     35.90 o 
  12   0   8       20.88       35.90     24.38 o 
 -15   1   8       22.90       21.53     12.68 o 
 -14   1   8       17.60       36.55     13.49 o 
 -13   1   8       26.38       17.21     11.19 o 
 -12   1   8       21.98       12.83      9.33 o 
 -11   1   8        1.51        8.21      8.10 o 
 -10   1   8      278.05      292.27     20.66 o 
  -9   1   8      262.49      248.27     27.44 o 
  -8   1   8       74.87       89.21      7.72 o 
  -7   1   8     1231.86     1341.77     32.39 o 
  -6   1   8     2740.73     2880.25     39.50 o 
  -5   1   8      982.98      945.16     16.78 o 
  -4   1   8      353.57      317.18      9.54 o 
  -3   1   8      515.74      527.23     11.65 o 
  -2   1   8      612.46      535.82     10.92 o 
  -1   1   8        3.07        5.34      2.43 o 
   0   1   8       47.46       63.45      3.67 o 
   1   1   8       14.62       25.77      4.11 o 
   2   1   8     1406.41     1340.95     21.25 o 
   3   1   8       72.51       95.63     10.67 o 
   4   1   8       89.07       91.98      5.04 o 
   5   1   8      298.53      305.69     12.01 o 
   6   1   8      379.44      397.30     11.62 o 
   7   1   8      136.67      156.08     19.71 o 
   8   1   8      555.52      619.80     76.22 o 
   9   1   8        1.87       -2.17     11.94 o 
  10   1   8       26.34       33.42     14.75 o 
  11   1   8      140.36      111.76     20.83 o 
  12   1   8        3.82      -21.18     14.12 o 
  13   1   8       12.43        5.27     18.32 o 
 -15   2   8        4.01       10.22     14.90 o 
 -14   2   8       24.50       31.96     12.36 o 
 -13   2   8       98.59       97.68     16.00 o 
 -12   2   8        9.93        8.38      9.81 o 
 -11   2   8      917.35      964.57     34.98 o 
 -10   2   8      714.27      666.34     67.76 o 
  -9   2   8      771.98      804.55     29.22 o 
  -8   2   8      357.92      366.29     12.07 o 
  -7   2   8       86.82       74.35      6.32 o 
  -6   2   8      115.08      122.20      8.41 o 
  -5   2   8      799.44      816.26     16.00 o 
  -4   2   8      121.22       86.18      5.81 o 
  -3   2   8      271.21      273.86     10.17 o 
  -2   2   8     2061.19     2161.87     34.79 o 
  -1   2   8      956.32     1009.20     13.77 o 
   0   2   8        2.55       13.08      2.45 o 
   1   2   8     1930.41     2005.62     43.60 o 
   2   2   8       25.36       28.80      4.88 o 
   3   2   8     4517.22     4771.27     63.58 o 
   4   2   8      454.25      534.92     13.76 o 
   5   2   8        2.73        3.91      3.74 o 
   6   2   8      230.96      253.96     10.99 o 
   7   2   8       33.92       26.40      6.41 o 
   8   2   8      308.83      331.22     25.37 o 
   9   2   8      451.66      495.36     36.25 o 
  10   2   8      225.88      213.70     23.71 o 
  11   2   8        1.93       12.08     15.08 o 
  12   2   8        0.40      -21.51     14.34 o 
  13   2   8        4.58        6.25     16.74 o 
 -15   3   8       16.90       31.01     14.56 o 
 -14   3   8       33.37        7.45     11.86 o 
 -13   3   8        0.01       -2.53      8.77 o 
 -12   3   8        0.33        0.96      9.33 o 
 -11   3   8       42.52       50.71     11.94 o 
 -10   3   8       62.83       61.63     11.94 o 
  -9   3   8     1814.40     1812.16     34.11 o 
  -8   3   8     1113.04     1113.05     21.12 o 
  -7   3   8        4.13       10.84      5.08 o 
  -6   3   8      340.39      292.47     13.30 o 
  -5   3   8      925.46     1071.78     21.65 o 
  -4   3   8       22.84       22.69      4.66 o 
  -3   3   8       82.65       65.43      5.79 o 
  -2   3   8      138.20      152.36      6.99 o 
  -1   3   8     2064.76     2080.79     35.87 o 
   0   3   8     2411.58     2529.32     42.25 o 
   1   3   8      321.08      316.40     13.73 o 
   2   3   8      834.13      875.99     26.72 o 
   3   3   8      227.53      265.10     11.59 o 
   4   3   8      664.01      780.52     17.29 o 
   5   3   8     1034.62     1078.74     23.23 o 
   6   3   8      325.83      334.68     11.52 o 
   7   3   8       74.99       81.45     10.66 o 
   8   3   8       28.09       40.68     10.26 o 
   9   3   8      414.81      443.23     30.61 o 
  10   3   8      112.21      163.30     22.75 o 
  11   3   8        0.89        7.71     15.43 o 
  12   3   8       25.15       27.21     18.40 o 
  13   3   8        0.03      -20.77     14.81 o 
 -15   4   8        0.19        5.08     12.93 o 
 -14   4   8        9.24        7.45     11.49 o 
 -13   4   8       65.46       73.71     15.43 o 
 -12   4   8        0.21       -4.74      8.76 o 
 -11   4   8      471.00      406.81     53.52 o 
 -10   4   8      134.51      151.18     15.72 o 
  -9   4   8      101.77      123.86     24.38 o 
  -8   4   8     1344.06     1255.95     75.02 o 
  -7   4   8      255.48      220.56     11.74 o 
  -6   4   8     1099.56     1022.08     30.78 o 
  -5   4   8       18.71       22.15      5.05 o 
  -4   4   8     1313.88     1431.63     25.43 o 
  -3   4   8     1089.46     1101.51     23.88 o 
  -2   4   8      101.09      109.35      6.84 o 
  -1   4   8     7557.00     7670.01    163.82 o 
   0   4   8     1175.82     1160.82     19.81 o 
   1   4   8     2028.32     2043.02     25.32 o 
   2   4   8     1547.30     1505.61     41.64 o 
   3   4   8      738.45      846.80     20.85 o 
   4   4   8      187.09      192.32      9.97 o 
   5   4   8      123.10      117.48      7.89 o 
   6   4   8      278.80      293.53     11.27 o 
   7   4   8       26.73       17.03      6.54 o 
   8   4   8      503.42      490.68     22.40 o 
   9   4   8        0.66       -2.11     12.42 o 
  10   4   8       43.52       48.73     16.52 o 
  11   4   8        0.11      -17.95     13.89 o 
  12   4   8        2.11        9.84     15.51 o 
 -14   5   8        2.11       10.19     19.64 o 
 -13   5   8        2.06        5.08     10.54 o 
 -12   5   8      169.01      152.11     27.77 o 
 -11   5   8      798.33      854.68     61.32 o 
 -10   5   8      280.44      242.01     19.09 o 
  -9   5   8      151.50      159.42     25.40 o 
  -8   5   8      251.60      215.66     21.82 o 
  -7   5   8       47.69       55.50      7.77 o 
  -6   5   8      165.22      164.05     10.52 o 
  -5   5   8     1190.18     1188.79     24.78 o 
  -4   5   8        0.16        0.05      3.27 o 
  -3   5   8      576.37      615.73     18.88 o 
  -2   5   8        1.87       -0.79      3.39 o 
  -1   5   8     1546.05     1320.78     23.96 o 
   0   5   8     1929.69     1752.94     27.11 o 
   1   5   8      669.00      665.95     14.93 o 
   2   5   8     1127.37     1166.74     35.98 o 
   3   5   8       67.91       69.95      8.59 o 
   4   5   8      291.60      266.54     13.94 o 
   5   5   8       33.76       29.55      5.82 o 
   6   5   8        3.07        3.30      4.98 o 
   7   5   8       67.58       77.76      9.43 o 
   8   5   8       52.09       40.85     10.26 o 
   9   5   8       38.89       55.91     11.95 o 
  10   5   8      172.36      196.13     29.13 o 
  11   5   8       25.61       20.19     16.96 o 
  12   5   8        7.79       -3.39     14.85 o 
 -14   6   8        0.00       18.11     13.16 o 
 -13   6   8       15.21       17.51     12.34 o 
 -12   6   8       66.18       90.10     42.33 o 
 -11   6   8       15.13       18.87     10.70 o 
 -10   6   8       49.05       29.21     11.23 o 
  -9   6   8       84.60       81.61     26.75 o 
  -8   6   8       28.94       27.33      9.33 o 
  -7   6   8       23.70       35.28      7.16 o 
  -6   6   8        2.98       -0.36      4.66 o 
  -5   6   8       70.28       59.25      6.79 o 
  -4   6   8      443.21      498.15     14.97 o 
  -3   6   8       34.97       20.05      4.95 o 
  -2   6   8      607.41      622.19     17.86 o 
  -1   6   8     1246.28     1203.56     48.90 o 
   0   6   8        3.16        7.85      4.49 o 
   1   6   8     1369.62     1341.52     57.82 o 
   2   6   8      184.09      167.88     10.13 o 
   3   6   8       50.11       38.37      7.64 o 
   4   6   8      206.48      209.30     13.80 o 
   5   6   8     1320.09     1394.93     28.25 o 
   6   6   8      621.57      620.11     17.09 o 
   7   6   8      116.14      116.57     10.79 o 
   8   6   8       61.14       46.07      9.16 o 
   9   6   8        3.12        8.93     12.10 o 
  10   6   8       39.66       35.08     11.95 o 
  11   6   8       28.25       27.74     26.08 o 
  12   6   8       26.48        0.84     16.93 o 
 -13   7   8        0.01       -6.71     10.77 o 
 -12   7   8       84.86       62.59     15.12 o 
 -11   7   8        5.78        6.01     10.70 o 
 -10   7   8        0.29      -11.71      7.80 o 
  -9   7   8       17.92       22.69     10.50 o 
  -8   7   8      236.78      226.43     25.74 o 
  -7   7   8      415.54      454.33     17.79 o 
  -6   7   8      104.02      125.14      9.66 o 
  -5   7   8       47.31       56.39      7.23 o 
  -4   7   8       26.11       36.29      6.26 o 
  -3   7   8      314.68      311.58     15.98 o 
  -2   7   8     1049.66     1025.96     26.28 o 
  -1   7   8      240.67      228.50     12.13 o 
   0   7   8       22.32       14.77      6.51 o 
   1   7   8      123.50      136.39     13.59 o 
   2   7   8      193.43      207.21     12.86 o 
   3   7   8       46.38       49.11     10.78 o 
   4   7   8     1143.88     1210.13     30.52 o 
   5   7   8        0.11       -0.93      5.68 o 
   6   7   8        7.09        6.36      6.81 o 
   7   7   8       10.98        8.76      7.46 o 
   8   7   8       10.72        6.71      8.60 o 
   9   7   8       57.47       44.87     12.46 o 
  10   7   8       40.02       28.29     15.52 o 
  11   7   8       28.05       24.38     24.38 o 
 -13   8   8        0.00       -9.19     11.23 o 
 -12   8   8       24.49       18.37     13.21 o 
 -11   8   8        0.19       -4.16      9.75 o 
 -10   8   8        4.62       -7.02      9.40 o 
  -9   8   8      142.43      125.63     17.61 o 
  -8   8   8       30.18       33.93      8.71 o 
  -7   8   8       89.20       86.75      9.43 o 
  -6   8   8       68.25       47.73     11.05 o 
  -5   8   8      327.84      330.20     24.93 o 
  -4   8   8      164.76      165.55     14.43 o 
  -3   8   8       16.35       11.55      5.94 o 
  -2   8   8       57.17       64.61     10.12 o 
  -1   8   8      149.26      136.96     10.56 o 
   0   8   8      165.31      149.83     10.93 o 
   1   8   8      688.08      748.55     76.91 o 
   2   8   8       51.06       49.74      8.69 o 
   3   8   8      281.03      261.97     19.68 o 
   4   8   8       76.08       78.68     11.06 o 
   5   8   8        2.16        4.60      7.03 o 
   6   8   8        3.22        7.92      8.15 o 
   7   8   8       26.69       19.92      9.42 o 
   8   8   8       64.24       49.86     11.88 o 
   9   8   8       41.15       40.30     15.76 o 
  10   8   8       10.95        4.08     13.64 o 
  11   8   8        0.52       11.41     14.41 o 
 -12   9   8        2.50        4.99     11.23 o 
 -11   9   8        0.91        2.59     10.41 o 
 -10   9   8        6.52       10.20      9.36 o 
  -9   9   8       61.33       42.61     10.74 o 
  -8   9   8       71.41       80.40     11.81 o 
  -7   9   8        0.95        0.60      5.79 o 
  -6   9   8       18.56       24.52      7.07 o 
  -5   9   8     1415.11     1368.93     40.26 o 
  -4   9   8       44.34       26.37      7.44 o 
  -3   9   8        5.68        4.55      5.87 o 
  -2   9   8      111.53       83.00     10.26 o 
  -1   9   8        0.98       -0.27      5.63 o 
   0   9   8     1064.69     1030.71     35.94 o 
   1   9   8      941.83      947.23     67.44 o 
   2   9   8      136.68      157.06     16.96 o 
   3   9   8      369.25      364.51     24.19 o 
   4   9   8      143.23       96.20     15.33 o 
   5   9   8       38.43       37.69     22.01 o 
   6   9   8      296.76      339.48     30.82 o 
   7   9   8      178.60      177.01     16.63 o 
   8   9   8        2.75        4.07      9.94 o 
   9   9   8        5.88        8.77     17.27 o 
  10   9   8        9.59       -5.03     13.00 o 
 -11  10   8       23.21       32.92     12.31 o 
 -10  10   8      170.60      206.31     18.41 o 
  -9  10   8        0.12       -1.50      8.31 o 
  -8  10   8       38.38       67.49     11.74 o 
  -7  10   8      723.51      726.84     29.20 o 
  -6  10   8       14.26       24.94     11.84 o 
  -5  10   8      317.98      401.44     35.70 o 
  -4  10   8       62.90       26.33     10.72 o 
  -3  10   8        0.38        1.87      6.64 o 
  -2  10   8       14.11       21.22      7.55 o 
  -1  10   8        1.14       -9.76      7.62 o 
   0  10   8      278.85      324.33     23.20 o 
   1  10   8      230.66      212.27     22.01 o 
   2  10   8       42.42       41.11     14.56 o 
   3  10   8       33.48       28.65      9.37 o 
   4  10   8      103.89      112.43     17.22 o 
   5  10   8        3.53        8.50     10.41 o 
   6  10   8        7.69        7.15     11.23 o 
   7  10   8       33.20       30.76     28.45 o 
   8  10   8       19.51       11.77     17.95 o 
   9  10   8       28.04        4.06     18.96 o 
 -10  11   8      124.98      129.69     17.01 o 
  -9  11   8        6.89       11.37     10.25 o 
  -8  11   8       43.89       28.47     11.26 o 
  -7  11   8        1.45        0.17      7.79 o 
  -6  11   8        1.21        6.39      8.43 o 
  -5  11   8        7.12        3.92      9.23 o 
  -4  11   8       23.01        3.25      7.66 o 
  -3  11   8      215.66      218.39     17.34 o 
  -2  11   8      245.54      229.85     16.02 o 
  -1  11   8       60.14       43.34     17.61 o 
   0  11   8       11.37       -3.39      9.44 o 
   1  11   8       69.78       81.11     35.90 o 
   2  11   8      120.43      102.11     16.48 o 
   3  11   8       22.34       12.56     10.89 o 
   4  11   8       10.44       -8.17     10.25 o 
   5  11   8        7.32       -9.50     10.50 o 
   6  11   8       93.79       65.13     27.77 o 
   7  11   8      181.10      211.56     74.51 o 
   8  11   8        6.57      -16.61     12.04 o 
  -9  12   8        7.77       -2.03     11.01 o 
  -8  12   8       47.29       68.66     16.09 o 
  -7  12   8       13.32       21.53      9.88 o 
  -6  12   8        0.49        5.91     10.81 o 
  -5  12   8       11.62        2.69     10.54 o 
  -4  12   8      238.90      240.46     17.96 o 
  -3  12   8        3.59       21.53     12.10 o 
  -2  12   8        1.40       -4.56      8.85 o 
  -1  12   8       41.23       48.34     14.32 o 
   0  12   8        0.45      -12.28      9.54 o 
   1  12   8       16.82       20.80     13.00 o 
   2  12   8      475.31      504.18     42.34 o 
   3  12   8       66.54       50.76     19.30 o 
   4  12   8        0.26       -7.54      9.08 o 
   5  12   8        5.84       14.30     12.69 o 
   6  12   8        6.85        6.39     12.36 o 
   7  12   8       10.23        5.76     13.89 o 
  -8  13   8        9.59        6.51     12.21 o 
  -7  13   8        1.09       -0.68     10.06 o 
  -6  13   8        1.19       14.99     10.43 o 
  -5  13   8      154.99      190.71     21.78 o 
  -4  13   8      119.97      125.82     15.01 o 
  -3  13   8      156.99      156.49     21.67 o 
  -2  13   8        1.34        0.77     10.98 o 
  -1  13   8       70.77       88.24     18.18 o 
   0  13   8       48.22       41.58     14.77 o 
   1  13   8       35.44       28.09     13.15 o 
   2  13   8       34.72       31.67     13.86 o 
   3  13   8       10.75        0.88     12.15 o 
   4  13   8       21.56       17.47     13.49 o 
   5  13   8        5.72       -4.27     30.14 o 
   6  13   8       25.35       28.11     24.72 o 
  -6  14   8        5.52        8.45     10.91 o 
  -5  14   8        0.13        0.40     13.02 o 
  -4  14   8        0.52        1.67     12.36 o 
  -3  14   8        0.06       -4.87     20.66 o 
  -2  14   8       28.76       37.65     14.75 o 
  -1  14   8       25.38       41.99     15.27 o 
   0  14   8       18.09       14.94     13.15 o 
   1  14   8        0.22        2.21     12.90 o 
   2  14   8        0.03       -2.23     12.04 o 
   3  14   8        7.27       20.04     13.50 o 
   4  14   8       14.55       23.96     16.25 o 
 -15   0   9      111.69      140.88     29.12 o 
 -13   0   9       15.59        8.80     14.90 o 
 -11   0   9       70.29       69.09     18.29 o 
  -9   0   9      747.35      764.41     39.98 o 
  -7   0   9      136.90      142.90     11.47 o 
  -5   0   9      118.47      145.74     29.80 o 
  -3   0   9     3768.90     3971.07     62.23 o 
  -1   0   9     1801.45     1927.87     30.95 o 
   1   0   9      816.67      923.61     17.62 o 
   3   0   9     3197.99     3354.56     43.10 o 
   5   0   9      895.13      814.32     26.67 o 
   7   0   9       56.33       37.69      9.74 o 
   9   0   9     1313.02     1308.95     70.50 o 
  11   0   9        2.06        8.80     20.32 o 
  13   0   9        1.73       -7.45     26.41 o 
 -15   1   9        4.40        6.15     12.90 o 
 -14   1   9        1.98        6.99      9.60 o 
 -13   1   9       38.88       45.03     15.58 o 
 -12   1   9        2.22       -9.17      8.37 o 
 -11   1   9        0.30        2.23      8.29 o 
 -10   1   9       14.52       15.15      9.54 o 
  -9   1   9       58.86       67.90     11.49 o 
  -8   1   9      215.82      190.48      9.54 o 
  -7   1   9       13.98       11.51      4.22 o 
  -6   1   9       76.62       87.30      6.51 o 
  -5   1   9      154.40      192.39      9.98 o 
  -4   1   9      253.11      264.36      9.20 o 
  -3   1   9     1282.63     1261.51     28.11 o 
  -2   1   9     2670.81     2878.51     29.91 o 
  -1   1   9        0.06        1.82      2.13 o 
   0   1   9     1657.82     1853.24     19.35 o 
   1   1   9     1254.01     1311.22     15.46 o 
   2   1   9      233.02      226.45     10.10 o 
   3   1   9      264.55      254.95     10.49 o 
   4   1   9       17.79       10.31      4.52 o 
   5   1   9      334.59      324.12     12.68 o 
   6   1   9     1034.90     1058.55     22.13 o 
   7   1   9      651.53      703.36     23.16 o 
   8   1   9        1.88        1.85     11.46 o 
   9   1   9     1082.00     1105.08     45.53 o 
  10   1   9      980.35      967.91     75.90 o 
  11   1   9        0.38        1.69     15.33 o 
  12   1   9        2.65        2.37     15.33 o 
 -15   2   9       18.96       11.51     12.69 o 
 -14   2   9        4.23       24.04     13.41 o 
 -13   2   9      192.38      232.93     22.01 o 
 -12   2   9       17.50       21.33     10.54 o 
 -11   2   9       74.96       44.92     11.94 o 
 -10   2   9      422.23      414.18     22.75 o 
  -9   2   9      136.32      158.11     11.66 o 
  -8   2   9      476.80      492.73     14.32 o 
  -7   2   9       59.07       53.71      5.83 o 
  -6   2   9      167.98      151.26      8.10 o 
  -5   2   9      105.57       97.63      6.60 o 
  -4   2   9     1321.02     1391.36     21.24 o 
  -3   2   9      834.88      915.64     16.44 o 
  -2   2   9        0.32        3.24      4.23 o 
  -1   2   9      265.66      258.02      7.24 o 
   0   2   9      648.85      656.12     11.45 o 
   1   2   9        3.91       16.70      7.13 o 
   2   2   9      632.53      720.31     16.66 o 
   3   2   9     3586.19     3642.76     44.05 o 
   4   2   9      621.70      601.03     16.47 o 
   5   2   9       61.16       74.13      6.67 o 
   6   2   9      173.86      176.50     10.37 o 
   7   2   9      353.07      286.55     16.19 o 
   8   2   9      423.45      465.53     71.47 o 
   9   2   9       44.18       57.44     17.22 o 
  10   2   9       50.04       78.00     35.22 o 
  11   2   9      314.48      337.21     32.18 o 
  12   2   9       31.31       27.14     18.18 o 
 -15   3   9        3.05        1.03     11.86 o 
 -14   3   9        2.33       -7.79     10.54 o 
 -13   3   9      180.73      195.51     21.07 o 
 -12   3   9      223.78      251.94     21.31 o 
 -11   3   9       13.89       14.90     10.06 o 
 -10   3   9       30.98       27.08     10.22 o 
  -9   3   9      600.47      623.62     20.51 o 
  -8   3   9      315.51      298.50     11.87 o 
  -7   3   9       51.20       63.76      6.54 o 
  -6   3   9      380.31      382.26     12.16 o 
  -5   3   9       27.07       38.96      4.99 o 
  -4   3   9     1782.07     1803.90     25.22 o 
  -3   3   9      117.65       88.37      6.05 o 
  -2   3   9     1288.75     1334.48     19.10 o 
  -1   3   9      820.18      715.37     19.92 o 
   0   3   9     1458.60     1432.66     18.77 o 
   1   3   9        5.35        0.45      3.48 o 
   2   3   9       41.48       43.95      7.80 o 
   3   3   9      600.87      544.68     16.13 o 
   4   3   9      109.55       93.52      9.43 o 
   5   3   9       75.56       78.99     10.78 o 
   6   3   9       16.20        6.19      4.80 o 
   7   3   9      378.96      396.51     19.14 o 
   8   3   9      793.37      806.28     50.82 o 
   9   3   9        0.21        3.43     14.12 o 
  10   3   9      108.75      137.39     22.49 o 
  11   3   9       61.29       54.62     18.96 o 
  12   3   9       11.64       21.58     18.63 o 
 -14   4   9       36.94       32.40     13.59 o 
 -13   4   9       47.87       76.97     15.33 o 
 -12   4   9       21.34       29.30     11.73 o 
 -11   4   9        4.95        5.71      8.62 o 
 -10   4   9      155.12      160.47     16.74 o 
  -9   4   9      569.41      618.26     21.01 o 
  -8   4   9       86.88       87.74      9.48 o 
  -7   4   9        5.34        2.90      5.05 o 
  -6   4   9       19.11       17.26      5.60 o 
  -5   4   9       31.94       32.05      5.84 o 
  -4   4   9      203.46      235.83     17.43 o 
  -3   4   9     1117.96     1042.81     18.96 o 
  -2   4   9     2322.04     2449.30     46.54 o 
  -1   4   9     8874.14     8849.84    151.52 o 
   0   4   9       48.20       88.37     12.05 o 
   1   4   9     1484.53     1532.45     33.89 o 
   2   4   9     2083.59     2182.60     67.93 o 
   3   4   9      880.74      914.58     22.28 o 
   4   4   9       99.91       83.51      7.66 o 
   5   4   9      156.22      165.67      9.87 o 
   6   4   9       34.45       32.26      6.14 o 
   7   4   9        1.27       -3.85      5.81 o 
   8   4   9      258.09      317.43     25.85 o 
   9   4   9       45.69       33.95     16.59 o 
  10   4   9        4.36        3.83     14.15 o 
  11   4   9        8.50       -2.45     14.34 o 
  12   4   9       15.20       14.60     17.22 o 
 -14   5   9       46.80       44.54     15.03 o 
 -13   5   9       28.92       38.24     19.98 o 
 -12   5   9        0.02        0.69     19.30 o 
 -11   5   9       59.52       66.18     13.41 o 
 -10   5   9       47.14       47.84     11.97 o 
  -9   5   9       25.44       17.32      9.06 o 
  -8   5   9      586.83      597.12     42.44 o 
  -7   5   9      509.73      546.80     18.48 o 
  -6   5   9      156.57      152.77     10.39 o 
  -5   5   9      140.18      136.87     18.05 o 
  -4   5   9     1129.49     1155.77     22.02 o 
  -3   5   9      249.47      244.70     10.41 o 
  -2   5   9      672.56      640.61     17.02 o 
  -1   5   9      159.74      125.12      8.20 o 
   0   5   9      139.46      109.88      7.39 o 
   1   5   9       21.07       18.02      6.76 o 
   2   5   9      302.48      305.26     16.88 o 
   3   5   9       66.13       62.49     11.54 o 
   4   5   9        2.16       -6.33      4.22 o 
   5   5   9     1553.66     1489.83     25.22 o 
   6   5   9     1402.03     1424.29     25.21 o 
   7   5   9      164.50      159.24     12.03 o 
   8   5   9        8.93        0.72      8.95 o 
   9   5   9       19.61       18.63     13.89 o 
  10   5   9      110.63      130.14     21.49 o 
  11   5   9       15.77       15.80     17.36 o 
  12   5   9       65.77       49.34     21.33 o 
 -14   6   9        2.03        7.09     12.34 o 
 -13   6   9       20.93       42.27     14.60 o 
 -12   6   9       38.18       31.67     13.16 o 
 -11   6   9      168.77      156.19     17.70 o 
 -10   6   9        2.15       -0.47      7.62 o 
  -9   6   9       47.45       21.84      9.81 o 
  -8   6   9       23.22       26.84      7.51 o 
  -7   6   9        5.10       10.94      6.33 o 
  -6   6   9      477.56      413.89     16.39 o 
  -5   6   9        0.36        5.09      4.56 o 
  -4   6   9      241.34      226.62     10.90 o 
  -3   6   9      171.60      175.48      9.53 o 
  -2   6   9       33.62       43.31      6.76 o 
  -1   6   9      426.68      410.69     14.21 o 
   0   6   9      569.97      589.09     26.77 o 
   1   6   9        0.37        0.12      5.13 o 
   2   6   9      514.22      535.94     22.98 o 
   3   6   9        3.78       -6.44      5.05 o 
   4   6   9      740.49      750.33     23.82 o 
   5   6   9      322.86      328.49     13.21 o 
   6   6   9        7.46       13.72      5.84 o 
   7   6   9       97.17       90.54     10.66 o 
   8   6   9       13.49        3.11      9.48 o 
   9   6   9       25.23       14.22     15.33 o 
  10   6   9       54.27       38.36     17.16 o 
  11   6   9        0.12        8.22     16.26 o 
 -13   7   9        0.95       10.10     12.82 o 
 -12   7   9        3.98       -5.97     10.29 o 
 -11   7   9      136.39      183.90     19.77 o 
 -10   7   9      197.22      141.79     26.42 o 
  -9   7   9        2.27       -0.43     10.50 o 
  -8   7   9       19.50       16.78      9.33 o 
  -7   7   9      992.30     1011.27     34.49 o 
  -6   7   9      224.58      244.56     17.21 o 
  -5   7   9       16.17        1.81      4.61 o 
  -4   7   9      160.63      145.99      9.87 o 
  -3   7   9      699.42      713.04     38.53 o 
  -2   7   9        0.01        0.05      4.43 o 
  -1   7   9      161.81      134.22     11.15 o 
   0   7   9      277.56      309.73     54.19 o 
   1   7   9      730.76      814.84     29.44 o 
   2   7   9       33.66       21.54      7.51 o 
   3   7   9      533.42      513.01     25.37 o 
   4   7   9      236.50      229.86     15.11 o 
   5   7   9       65.15       64.19      9.03 o 
   6   7   9       57.18       51.49      9.87 o 
   7   7   9        7.38       -9.00      6.86 o 
   8   7   9      174.77      161.43     13.94 o 
   9   7   9        0.05        4.58     10.38 o 
  10   7   9       22.32       12.73     16.52 o 
  11   7   9        1.92       -0.68     22.35 o 
 -13   8   9       13.55       13.11     13.31 o 
 -12   8   9       61.97       88.20     19.98 o 
 -11   8   9       22.78       17.41     11.06 o 
 -10   8   9      121.83      131.16     17.06 o 
  -9   8   9       65.01       52.80     12.90 o 
  -8   8   9       70.58       46.50     10.06 o 
  -7   8   9        0.02       -1.81      5.69 o 
  -6   8   9      499.35      444.20     17.03 o 
  -5   8   9       61.76       55.60      8.11 o 
  -4   8   9      117.35      122.42     11.21 o 
  -3   8   9      360.30      412.38     16.97 o 
  -2   8   9      102.21      103.98     13.01 o 
  -1   8   9        1.61        2.84      7.79 o 
   0   8   9      219.82      220.38     17.48 o 
   1   8   9      118.85      163.96     26.42 o 
   2   8   9      182.82      197.66     13.49 o 
   3   8   9      334.24      345.47     23.08 o 
   4   8   9      489.19      513.84     21.85 o 
   5   8   9      158.04      148.98     12.47 o 
   6   8   9        0.49        9.89      8.43 o 
   7   8   9       38.09       22.94     10.54 o 
   8   8   9      168.14      202.28     22.29 o 
   9   8   9        0.75       -9.14     19.98 o 
  10   8   9        6.97        5.42     24.38 o 
 -12   9   9        0.24        8.45     11.65 o 
 -11   9   9       20.46       20.84     12.20 o 
 -10   9   9      118.21      138.70     20.08 o 
  -9   9   9        3.21       -2.52      7.87 o 
  -8   9   9       73.77       79.28     17.55 o 
  -7   9   9       35.62       32.40      7.66 o 
  -6   9   9       19.94       12.48      6.41 o 
  -5   9   9       21.25       18.92      7.21 o 
  -4   9   9        7.67        0.08      6.23 o 
  -3   9   9       93.58       94.22     10.66 o 
  -2   9   9      202.48      198.05     13.65 o 
  -1   9   9        0.09        3.15      7.77 o 
   0   9   9      353.09      350.14     32.18 o 
   1   9   9       95.21       93.19     14.34 o 
   2   9   9      179.46      147.56     17.24 o 
   3   9   9      385.69      347.44     29.47 o 
   4   9   9      246.39      268.69     24.05 o 
   5   9   9       35.54       28.10     19.64 o 
   6   9   9       24.02       19.79     11.55 o 
   7   9   9       23.81       38.86     11.12 o 
   8   9   9        0.12      -11.42     11.36 o 
   9   9   9        0.02       -1.14     12.51 o 
  10   9   9       41.21       72.68     34.88 o 
 -11  10   9       26.23       43.04     12.85 o 
 -10  10   9       76.45       81.95     14.12 o 
  -9  10   9       34.57       46.38     11.33 o 
  -8  10   9       29.83       21.66     10.21 o 
  -7  10   9        0.00       -0.66      6.68 o 
  -6  10   9       14.67        5.14      8.24 o 
  -5  10   9      519.23      520.48     31.10 o 
  -4  10   9      152.38      196.44     14.70 o 
  -3  10   9       85.39       99.20     11.80 o 
  -2  10   9      408.83      375.56     47.08 o 
  -1  10   9       12.84        4.88      9.48 o 
   0  10   9      386.16      383.13     25.12 o 
   1  10   9      164.93      150.87     20.66 o 
   2  10   9      287.67      272.86     22.72 o 
   3  10   9       16.45        9.60     10.25 o 
   4  10   9        0.72       -2.08     11.51 o 
   5  10   9       36.22       24.04     11.55 o 
   6  10   9       72.51       57.18     14.94 o 
   7  10   9       11.70       10.01     20.66 o 
   8  10   9        1.18       -2.86     15.58 o 
   9  10   9        7.39       21.00     19.64 o 
 -10  11   9       75.28       67.36     14.14 o 
  -9  11   9        6.79        5.76      9.40 o 
  -8  11   9       42.27       29.26     11.24 o 
  -7  11   9      105.91       91.35     12.89 o 
  -6  11   9       15.28       26.15     10.44 o 
  -5  11   9       96.38       85.40     12.23 o 
  -4  11   9      100.11       87.80     21.93 o 
  -3  11   9       21.84       23.17     11.85 o 
  -2  11   9       16.96       44.63     12.69 o 
  -1  11   9        0.84       14.16      9.48 o 
   0  11   9       54.72       56.87     13.34 o 
   1  11   9      584.16      600.55     31.13 o 
   2  11   9      130.68      140.13     19.14 o 
   3  11   9        0.03        3.51     10.77 o 
   4  11   9       34.17       40.25     10.91 o 
   5  11   9        1.64       -5.06     12.21 o 
   6  11   9       11.32       13.78     13.64 o 
   7  11   9       42.98       55.93     17.00 o 
   8  11   9       63.74       78.08     19.09 o 
  -9  12   9       81.39       47.17     15.78 o 
  -8  12   9        5.10        1.24     14.56 o 
  -7  12   9       22.04       15.51     11.16 o 
  -6  12   9       15.42       -3.31     11.03 o 
  -5  12   9       58.58       31.92     10.54 o 
  -4  12   9      107.88       96.07     16.58 o 
  -3  12   9       32.52       28.52     13.11 o 
  -2  12   9        0.02        4.92     10.70 o 
  -1  12   9        7.18        2.29     10.02 o 
   0  12   9        6.16       -0.97     11.06 o 
   1  12   9      339.73      372.44     43.69 o 
   2  12   9      276.32      296.71     34.89 o 
   3  12   9       17.74        5.42     11.97 o 
   4  12   9        5.41        5.84     12.21 o 
   5  12   9        9.68       18.45     14.55 o 
   6  12   9        0.42       14.70     13.98 o 
   7  12   9        0.43       10.84     17.61 o 
  -7  13   9       69.08       58.30     12.89 o 
  -6  13   9       40.14       45.60     12.11 o 
  -5  13   9       10.08       10.63     12.85 o 
  -4  13   9        2.25        1.37     11.52 o 
  -3  13   9       18.60       28.78     13.18 o 
  -2  13   9        0.21        7.10     12.90 o 
  -1  13   9      128.94      131.60     30.14 o 
   0  13   9       21.10       23.40     13.01 o 
   1  13   9       10.40        8.32     13.11 o 
   2  13   9       26.14       39.91     14.48 o 
   3  13   9       17.30       18.70     13.49 o 
   4  13   9        5.90       10.07     13.98 o 
   5  13   9       21.82       37.03     15.95 o 
  -5  14   9        1.25       20.18     14.15 o 
  -4  14   9        0.44       -2.42     10.88 o 
  -3  14   9       36.42       41.19     15.91 o 
  -2  14   9       85.59       94.19     23.71 o 
  -1  14   9       48.41       40.82     17.00 o 
   0  14   9        6.81      -14.71     11.52 o 
   1  14   9       15.04       30.10     16.59 o 
   2  14   9        1.45        4.84     13.34 o 
   3  14   9       34.55        5.92     13.50 o 
 -14   0  10       82.44      150.36     29.12 o 
 -12   0  10      252.93      371.88     35.22 o 
 -10   0  10       98.66       70.44     17.61 o 
  -8   0  10        5.86        3.39      6.23 o 
  -6   0  10      102.43       85.81      9.54 o 
  -4   0  10      846.98      873.14     23.55 o 
  -2   0  10        0.31       -3.27      3.57 o 
   0   0  10     1160.04     1299.17     23.92 o 
   2   0  10        9.23       11.51      3.63 o 
   4   0  10        0.53       12.19      8.80 o 
   6   0  10       10.06       13.84     11.18 o 
   8   0  10      319.29      298.74     36.58 o 
  12   0  10       57.69       28.45     25.06 o 
 -15   1  10        4.53        2.17     12.87 o 
 -14   1  10        6.15        1.73     11.25 o 
 -13   1  10       52.57       46.63     13.64 o 
 -12   1  10       54.02       35.23     14.22 o 
 -11   1  10        7.15        1.20      8.10 o 
 -10   1  10       21.23        2.86      8.58 o 
  -9   1  10      350.62      366.96     26.93 o 
  -8   1  10        0.01        2.27      4.56 o 
  -7   1  10       21.41       25.26      5.90 o 
  -6   1  10      273.03      283.91     10.67 o 
  -5   1  10        3.09        5.30      3.41 o 
  -4   1  10       64.99       67.80      5.69 o 
  -3   1  10      142.55      157.97      7.41 o 
  -2   1  10      109.06      115.23      6.29 o 
  -1   1  10      532.36      555.59     10.34 o 
   0   1  10        3.11       12.61      2.48 o 
   1   1  10     1096.69     1080.94     14.07 o 
   2   1  10     1278.21     1452.43     23.67 o 
   3   1  10      204.19      193.43      9.19 o 
   4   1  10      178.32      177.73     12.91 o 
   5   1  10      284.20      286.89     14.16 o 
   6   1  10       13.20       14.97      5.71 o 
   7   1  10      349.63      366.41     21.80 o 
   8   1  10      247.96      272.81     24.66 o 
   9   1  10      505.49      498.50     33.27 o 
  10   1  10      117.60      165.51     24.41 o 
  11   1  10      164.04       78.84     21.21 o 
  12   1  10        6.44       25.60     17.48 o 
 -15   2  10       13.30        1.14     13.21 o 
 -14   2  10        1.46       -1.40     10.77 o 
 -13   2  10       53.56       78.04     16.28 o 
 -12   2  10       46.08       38.92     11.25 o 
 -11   2  10      292.45      273.66     59.95 o 
 -10   2  10      201.30      259.63     19.62 o 
  -9   2  10      380.47      449.52     19.24 o 
  -8   2  10      491.56      473.72     23.86 o 
  -7   2  10      329.72      378.99     20.73 o 
  -6   2  10      161.80      149.02     11.64 o 
  -5   2  10      241.89      264.69     10.14 o 
  -4   2  10      398.71      416.37     15.55 o 
  -3   2  10     2172.75     2328.13     28.38 o 
  -2   2  10      499.44      489.60     10.70 o 
  -1   2  10      521.16      521.82     11.48 o 
   0   2  10      136.30      137.74      6.42 o 
   1   2  10      539.15      493.15     19.20 o 
   2   2  10        3.59        4.67      4.97 o 
   3   2  10     1819.87     1773.62     28.74 o 
   4   2  10      314.75      316.32     16.11 o 
   5   2  10      323.26      347.71     15.57 o 
   6   2  10       26.18       23.60      7.27 o 
   7   2  10        0.48        6.62      7.96 o 
   8   2  10      257.58      256.55     23.94 o 
   9   2  10      640.76      710.59     38.55 o 
  10   2  10        4.00       16.59     16.28 o 
  11   2  10       22.85       13.22     15.51 o 
  12   2  10       16.21        5.12     16.39 o 
 -14   3  10        6.88       -5.53     10.22 o 
 -13   3  10        3.65        8.13     12.19 o 
 -12   3  10        0.70       15.10     10.50 o 
 -11   3  10        0.06        1.37      8.37 o 
 -10   3  10       44.19       37.59     11.02 o 
  -9   3  10     1298.96     1329.28     30.31 o 
  -8   3  10       94.90       65.70      7.53 o 
  -7   3  10      728.55      730.64     20.22 o 
  -6   3  10        7.41        5.30      4.14 o 
  -5   3  10      113.86      125.45     12.81 o 
  -4   3  10      438.15      379.66     11.67 o 
  -3   3  10       11.10       19.47      4.14 o 
  -2   3  10      510.84      482.52     11.13 o 
  -1   3  10      680.63      635.76     18.10 o 
   0   3  10     1782.28     1727.92     30.09 o 
   1   3  10        5.51        3.37      7.50 o 
   2   3  10       13.20       13.27      6.61 o 
   3   3  10        2.96        5.24      8.34 o 
   4   3  10       26.99       26.90      6.35 o 
   5   3  10        9.82        8.97      5.14 o 
   6   3  10       23.63       18.45      7.72 o 
   7   3  10        7.17       11.10      8.83 o 
   8   3  10      239.49      289.21     25.62 o 
   9   3  10       48.21       67.82     18.66 o 
  10   3  10       21.21       37.36     17.92 o 
  11   3  10      135.51      180.96     25.17 o 
  12   3  10       13.26       17.81     18.18 o 
 -14   4  10       80.63       61.63     16.28 o 
 -13   4  10       63.93       29.50     12.90 o 
 -12   4  10       99.62      131.32     44.70 o 
 -11   4  10        3.54        4.92     20.32 o 
 -10   4  10      660.11      554.55     27.04 o 
  -9   4  10      176.54      196.54     21.26 o 
  -8   4  10       35.55       47.07      6.87 o 
  -7   4  10      237.35      227.83     13.47 o 
  -6   4  10      790.17      826.46     60.30 o 
  -5   4  10       11.52       14.88      5.05 o 
  -4   4  10       55.30       49.68      7.61 o 
  -3   4  10      200.17      250.97     10.05 o 
  -2   4  10        4.93        1.69      3.52 o 
  -1   4  10     1852.86     1841.16     42.90 o 
   0   4  10      234.23      222.87     11.52 o 
   1   4  10      417.11      476.30     16.01 o 
   2   4  10       34.00       32.19      6.23 o 
   3   4  10      569.03      635.49     18.72 o 
   4   4  10       85.85       81.76      8.09 o 
   5   4  10      954.72      982.00     22.28 o 
   6   4  10      223.57      209.10     12.49 o 
   7   4  10       29.31       48.49     12.20 o 
   8   4  10      283.46      377.09     47.76 o 
   9   4  10        0.23       18.25     15.03 o 
  10   4  10      113.23      101.42     21.49 o 
  11   4  10       47.17       54.92     19.14 o 
 -14   5  10        1.65        2.02     12.68 o 
 -13   5  10        3.57       18.96     11.97 o 
 -12   5  10        5.61       -9.81     10.50 o 
 -11   5  10        0.09        8.69      9.81 o 
 -10   5  10       85.99       89.86     14.07 o 
  -9   5  10      336.62      336.92     21.70 o 
  -8   5  10       16.70        6.34      7.32 o 
  -7   5  10       12.05        4.54      5.84 o 
  -6   5  10      391.55      358.93     15.25 o 
  -5   5  10      902.46      946.20     22.93 o 
  -4   5  10      331.37      320.90     12.18 o 
  -3   5  10      744.23      723.44     17.12 o 
  -2   5  10      277.20      284.05     11.71 o 
  -1   5  10      520.58      504.32     31.85 o 
   0   5  10     1002.90     1059.78     29.82 o 
   1   5  10     1735.52     1720.53     78.68 o 
   2   5  10       94.58      105.53      9.37 o 
   3   5  10       48.71       81.83     13.70 o 
   4   5  10      229.27      223.31     13.49 o 
   5   5  10      323.71      307.23     14.01 o 
   6   5  10     1400.60     1396.41     27.36 o 
   7   5  10        9.07       11.69      9.18 o 
   8   5  10       46.82       54.06     16.04 o 
   9   5  10       48.27       64.95     17.95 o 
  10   5  10        5.45      -14.02     15.30 o 
  11   5  10       78.16       66.63     20.73 o 
 -13   6  10      106.40      130.61     32.17 o 
 -12   6  10        0.19       -5.39     10.50 o 
 -11   6  10        3.26       -6.88     13.88 o 
 -10   6  10       21.80       16.30     16.25 o 
  -9   6  10        0.34       -7.87      8.80 o 
  -8   6  10      244.17      256.34     14.84 o 
  -7   6  10        7.21        1.10      5.78 o 
  -6   6  10      738.57      678.84     20.86 o 
  -5   6  10      107.72      130.17     10.17 o 
  -4   6  10       14.48       20.06      5.29 o 
  -3   6  10      112.12       95.58      8.01 o 
  -2   6  10      175.92      148.45      9.85 o 
  -1   6  10       13.35       11.42      6.83 o 
   0   6  10      712.95      701.40     25.55 o 
   1   6  10      215.10      186.98     32.51 o 
   2   6  10      163.67      158.07     18.97 o 
   3   6  10      300.31      297.22     15.56 o 
   4   6  10      673.07      638.61     24.95 o 
   5   6  10       15.70       18.20      6.88 o 
   6   6  10       71.54       69.04      8.41 o 
   7   6  10        0.22        6.31      7.32 o 
   8   6  10      100.39       97.14     18.20 o 
   9   6  10        0.98        7.94     13.34 o 
  10   6  10      121.26      132.97     22.99 o 
  11   6  10       23.47       48.27     24.72 o 
 -13   7  10       24.72       22.49     13.50 o 
 -12   7  10        5.45       -1.26     10.50 o 
 -11   7  10       20.50       12.25     11.25 o 
 -10   7  10       42.00       34.05     11.72 o 
  -9   7  10      119.74      110.26     15.72 o 
  -8   7  10       32.28       32.20      8.47 o 
  -7   7  10       87.25      112.34      9.95 o 
  -6   7  10      160.86      190.38     11.99 o 
  -5   7  10      214.04      243.08     12.60 o 
  -4   7  10       58.31       55.11      7.40 o 
  -3   7  10      115.48       98.45     10.43 o 
  -2   7  10      648.81      687.54     26.51 o 
  -1   7  10      125.70      137.23     13.89 o 
   0   7  10      322.71      335.32     19.98 o 
   1   7  10      765.53      780.17     44.39 o 
   2   7  10      664.71      650.53     22.13 o 
   3   7  10      772.86      745.77     35.06 o 
   4   7  10        8.70        2.50      7.29 o 
   5   7  10       47.40       29.05      8.12 o 
   6   7  10        0.03        2.11      6.19 o 
   7   7  10      569.23      551.77     21.37 o 
   8   7  10       16.57       14.14     14.12 o 
   9   7  10       41.66       49.76     25.40 o 
  10   7  10       67.39       86.51     20.80 o 
 -12   8  10       56.99       51.66     15.27 o 
 -11   8  10       61.29       57.80     14.75 o 
 -10   8  10       28.69       42.49     15.24 o 
  -9   8  10       65.50       85.09     14.12 o 
  -8   8  10        4.90       -1.87      6.77 o 
  -7   8  10       58.14       70.83      9.25 o 
  -6   8  10        4.83        1.31      5.34 o 
  -5   8  10       74.44       80.55      9.21 o 
  -4   8  10      227.33      237.84     14.40 o 
  -3   8  10       87.25       89.91     10.42 o 
  -2   8  10      340.91      292.26     32.52 o 
  -1   8  10       13.49       11.85      8.51 o 
   0   8  10      691.90      691.64     29.39 o 
   1   8  10      194.35      188.76     17.24 o 
   2   8  10      370.71      349.04     17.84 o 
   3   8  10      407.42      459.27     20.40 o 
   4   8  10     1233.33     1268.72     33.89 o 
   5   8  10        0.36        6.27      7.23 o 
   6   8  10       60.07       74.40     12.76 o 
   7   8  10        8.15       -3.67      8.55 o 
   8   8  10       18.34       20.74     11.08 o 
   9   8  10       36.85       48.76     25.74 o 
  10   8  10        1.51        0.00     27.09 o 
 -12   9  10      100.36      106.96     18.87 o 
 -11   9  10      256.42      283.55     21.21 o 
 -10   9  10       23.25       40.65     11.72 o 
  -9   9  10        3.55        1.82      8.50 o 
  -8   9  10      112.36       91.56     12.70 o 
  -7   9  10       23.99       32.18      8.10 o 
  -6   9  10      132.28       96.24     10.59 o 
  -5   9  10       88.24       86.99     18.43 o 
  -4   9  10      182.65      170.09     13.51 o 
  -3   9  10       58.68       51.61     12.04 o 
  -2   9  10        9.51       18.72      9.40 o 
  -1   9  10      331.59      284.01     25.74 o 
   0   9  10      715.27      691.08     30.88 o 
   1   9  10       59.87       34.83     12.42 o 
   2   9  10       23.67       13.08     10.77 o 
   3   9  10       58.16       57.56     13.79 o 
   4   9  10      380.62      453.13     22.37 o 
   5   9  10       29.94       37.41     12.15 o 
   6   9  10        3.62       -7.59     10.70 o 
   7   9  10        0.21        2.03      9.76 o 
   8   9  10        5.70        1.17      9.97 o 
   9   9  10      148.10      165.27     36.58 o 
 -11  10  10       72.47       68.89     14.91 o 
 -10  10  10      168.89      185.80     23.74 o 
  -9  10  10        0.06       12.97      9.72 o 
  -8  10  10        0.30       -1.58      7.84 o 
  -7  10  10        0.45        1.33      6.92 o 
  -6  10  10       87.53       53.42     10.26 o 
  -5  10  10       24.19       26.58      9.16 o 
  -4  10  10        0.29        5.76     10.50 o 
  -3  10  10      484.38      533.73     27.95 o 
  -2  10  10       23.89       22.09     11.51 o 
  -1  10  10       17.24       14.61     10.02 o 
   0  10  10      220.41      248.72     21.76 o 
   1  10  10      773.26      796.14     34.74 o 
   2  10  10      273.18      243.72     24.39 o 
   3  10  10       10.46       20.40     12.63 o 
   4  10  10       20.10       27.56     12.34 o 
   5  10  10        9.46       -3.96     10.50 o 
   6  10  10        0.01      -13.26      9.75 o 
   7  10  10        4.73       13.50     12.85 o 
   8  10  10       12.33        0.36     12.65 o 
 -10  11  10      103.42       94.33     17.92 o 
  -9  11  10       33.64       23.38     11.14 o 
  -8  11  10       79.95       60.59     34.20 o 
  -7  11  10        8.77        4.92      8.95 o 
  -6  11  10      181.71      177.35     21.74 o 
  -5  11  10        0.79        3.63     10.25 o 
  -4  11  10        1.29        2.71     10.84 o 
  -3  11  10      123.51      145.17     18.32 o 
  -2  11  10       60.10       67.03     14.82 o 
  -1  11  10        4.48        9.98     10.98 o 
   0  11  10      313.74      272.22     23.68 o 
   1  11  10        6.60       -7.84     10.50 o 
   2  11  10      129.16      147.05     19.66 o 
   3  11  10        4.27       -6.97      9.60 o 
   4  11  10        0.13       -6.82     10.09 o 
   5  11  10       15.86       25.39     10.68 o 
   6  11  10        5.92       -1.53     11.55 o 
   7  11  10        0.00       -0.01     12.82 o 
  -8  12  10       73.80      105.05     17.95 o 
  -7  12  10       50.81       58.74     12.38 o 
  -6  12  10        1.51       -9.64     10.84 o 
  -5  12  10       21.31       19.75     20.66 o 
  -4  12  10       93.57      117.10     28.45 o 
  -3  12  10       20.15       20.44     16.59 o 
  -2  12  10       52.77       66.79     16.26 o 
  -1  12  10      129.22      150.46     19.62 o 
   0  12  10        6.88       -1.05     18.63 o 
   1  12  10       72.68       53.43     16.00 o 
   2  12  10      152.45      152.20     21.06 o 
   3  12  10        5.20        1.95     13.88 o 
   4  12  10       18.43       12.05     13.18 o 
   5  12  10        2.43       12.75     12.52 o 
   6  12  10        9.65       19.30     14.32 o 
  -6  13  10       64.99       67.56     21.67 o 
  -5  13  10        5.57        1.02     11.23 o 
  -4  13  10        6.71       24.07     12.51 o 
  -3  13  10        0.86       12.82     12.34 o 
  -2  13  10        0.54       -4.88     11.86 o 
  -1  13  10       43.03       57.77     17.95 o 
   0  13  10       72.09       53.04     16.39 o 
   1  13  10        2.10        8.36     12.42 o 
   2  13  10       26.82       17.47     21.67 o 
   3  13  10       99.69      132.74     21.30 o 
   4  13  10        4.51       -5.59     13.50 o 
  -4  14  10       50.61       82.63     23.71 o 
  -3  14  10        9.47       -8.28     12.52 o 
  -2  14  10       35.18       41.47     18.29 o 
  -1  14  10        3.79        7.35     12.51 o 
   0  14  10      182.32      182.18     28.45 o 
   1  14  10        0.01        2.91     15.24 o 
 -13   0  11       95.01      100.92     24.38 o 
 -11   0  11      357.12      415.27     35.90 o 
  -9   0  11     1866.51     1991.99     68.50 o 
  -7   0  11      633.61      632.26     23.38 o 
  -5   0  11     1367.80     1408.62     32.82 o 
  -3   0  11       53.78       42.51      6.99 o 
  -1   0  11     4052.18     3963.12     59.66 o 
   1   0  11       16.80        5.42      8.13 o 
   3   0  11      461.96      451.24     27.78 o 
   5   0  11     1068.19     1216.03     45.41 o 
   7   0  11      956.44     1069.44     61.67 o 
   9   0  11      986.82      866.08     62.35 o 
  11   0  11       60.98       58.93     28.45 o 
 -14   1  11        0.15      -13.28      9.81 o 
 -13   1  11       15.93       25.89     15.58 o 
 -12   1  11        1.55      -11.85      9.82 o 
 -11   1  11      391.22      388.11     43.02 o 
 -10   1  11        1.39        5.07      8.85 o 
  -9   1  11      129.55      116.45     11.01 o 
  -8   1  11       94.42      101.61      9.78 o 
  -7   1  11      225.90      217.78     14.08 o 
  -6   1  11       75.69       75.59     10.36 o 
  -5   1  11       64.51       78.10      8.11 o 
  -4   1  11        5.28        5.90      3.61 o 
  -3   1  11      144.40      161.32      7.88 o 
  -2   1  11      239.35      266.46      9.17 o 
  -1   1  11       65.96       53.80      4.27 o 
   0   1  11       31.94       35.92      3.90 o 
   1   1  11        5.56        7.21      5.32 o 
   2   1  11        0.84        2.25      5.97 o 
   3   1  11     1417.02     1451.52     66.11 o 
   4   1  11      497.97      517.82     21.32 o 
   5   1  11       45.90       40.95      9.49 o 
   6   1  11        9.17       16.35      6.70 o 
   7   1  11      154.61      143.70     14.71 o 
   8   1  11       92.80       91.22     18.43 o 
   9   1  11       56.88       44.06     17.22 o 
  10   1  11      533.31      599.78     38.56 o 
  11   1  11      135.49      117.06     24.15 o 
 -14   2  11        0.17       21.43     13.01 o 
 -13   2  11        0.05        2.56     10.50 o 
 -12   2  11       84.71       88.11     15.52 o 
 -11   2  11      111.38      116.39     26.75 o 
 -10   2  11       14.03       15.83      9.54 o 
  -9   2  11     1135.62     1155.32     39.71 o 
  -8   2  11       24.75       28.23      6.16 o 
  -7   2  11       75.40       93.95      7.94 o 
  -6   2  11      834.87      850.24     18.69 o 
  -5   2  11        0.30       -1.69      3.27 o 
  -4   2  11     1192.47     1237.75     21.19 o 
  -3   2  11     1225.53     1287.53     20.95 o 
  -2   2  11      326.00      319.86      9.17 o 
  -1   2  11     1349.59     1348.49     29.07 o 
   0   2  11        4.77        0.27      3.55 o 
   1   2  11      537.10      571.14     15.60 o 
   2   2  11       15.90        6.89      4.34 o 
   3   2  11       12.77        1.67      6.17 o 
   4   2  11      105.98       98.58     11.46 o 
   5   2  11      128.53      127.12     11.12 o 
   6   2  11       22.00       25.75      7.20 o 
   7   2  11      123.22      113.58     13.21 o 
   8   2  11      626.74      713.72     38.33 o 
   9   2  11       16.57       -0.08     13.49 o 
  10   2  11        0.07        0.12     15.61 o 
  11   2  11       66.79       57.89     22.35 o 
 -14   3  11       10.51       21.33     12.45 o 
 -13   3  11        9.50        5.96     10.70 o 
 -12   3  11        0.09        7.48      9.54 o 
 -11   3  11      221.71      231.72     20.32 o 
 -10   3  11      289.60      276.30     20.60 o 
  -9   3  11        2.36        2.68     13.10 o 
  -8   3  11      423.91      459.51     15.11 o 
  -7   3  11      462.27      488.57     15.32 o 
  -6   3  11      120.39      118.32      8.46 o 
  -5   3  11      136.99      150.21      8.61 o 
  -4   3  11       21.17        9.54      4.32 o 
  -3   3  11       56.05       54.59      5.11 o 
  -2   3  11     1155.58     1200.18     18.21 o 
  -1   3  11       23.12        7.55      4.43 o 
   0   3  11       74.68       77.21      7.31 o 
   1   3  11      138.46      164.57      9.85 o 
   2   3  11       18.75       16.30      4.97 o 
   3   3  11       28.03       23.55      5.63 o 
   4   3  11        0.40        5.03      6.50 o 
   5   3  11      427.07      444.30     23.83 o 
   6   3  11      491.65      468.14     19.66 o 
   7   3  11        0.47       10.55      8.45 o 
   8   3  11      123.01      134.90     20.58 o 
   9   3  11      190.45      181.80     24.43 o 
  10   3  11       56.88       70.12     20.25 o 
  11   3  11       26.25       20.49     30.82 o 
 -14   4  11        0.70        6.10     11.25 o 
 -13   4  11        8.21       24.38     12.45 o 
 -12   4  11        7.50        8.35     10.58 o 
 -11   4  11        3.58        0.05     16.93 o 
 -10   4  11      128.94      123.95     15.91 o 
  -9   4  11       35.29       14.00      7.25 o 
  -8   4  11       62.16       61.56      9.29 o 
  -7   4  11       17.85       11.47      5.37 o 
  -6   4  11       68.28       75.92      7.43 o 
  -5   4  11      151.79      155.19      9.03 o 
  -4   4  11       11.20       13.32      6.35 o 
  -3   4  11      114.88       95.54      6.56 o 
  -2   4  11      374.92      408.62     16.40 o 
  -1   4  11      172.56      191.92     14.26 o 
   0   4  11     2079.74     1980.18     39.74 o 
   1   4  11      466.24      471.72     16.42 o 
   2   4  11       67.32       79.83     15.94 o 
   3   4  11      318.95      345.32     14.84 o 
   4   4  11      456.34      445.61     13.61 o 
   5   4  11      939.09      934.42     32.23 o 
   6   4  11      134.26      117.51     10.84 o 
   7   4  11        9.26       -1.84      9.69 o 
   8   4  11       50.37       65.29     21.00 o 
   9   4  11        1.39       -3.19     13.00 o 
  10   4  11       64.09       46.76     19.00 o 
  11   4  11        0.00       -8.60     18.96 o 
 -14   5  11        9.20       -1.35     16.25 o 
 -13   5  11        0.55        3.30     10.98 o 
 -12   5  11      116.57      107.18     25.40 o 
 -11   5  11      220.21      241.33     65.37 o 
 -10   5  11        6.23        3.76      8.80 o 
  -9   5  11       55.71       21.05     14.06 o 
  -8   5  11      128.75      129.92     12.74 o 
  -7   5  11        7.64        5.68      5.63 o 
  -6   5  11        0.04       -0.18      5.05 o 
  -5   5  11      118.77      111.37      9.49 o 
  -4   5  11      194.26      199.30     10.29 o 
  -3   5  11       12.53        9.69      4.47 o 
  -2   5  11       62.91       54.09     15.92 o 
  -1   5  11      436.53      449.49     19.67 o 
   0   5  11      122.55      129.79     25.06 o 
   1   5  11       67.96       54.33      7.91 o 
   2   5  11      221.00      216.60     14.89 o 
   3   5  11      479.34      495.76     25.19 o 
   4   5  11       70.26       65.98      7.27 o 
   5   5  11      208.67      216.94     14.08 o 
   6   5  11      322.31      346.25     16.10 o 
   7   5  11       11.28        8.98      9.20 o 
   8   5  11      210.96      203.14     23.34 o 
   9   5  11        1.03      -11.90     13.16 o 
  10   5  11        6.10       -5.08     15.33 o 
  11   5  11       42.17       20.14     18.96 o 
 -13   6  11        5.26        2.83     10.74 o 
 -12   6  11        9.30        2.94     11.73 o 
 -11   6  11       39.45       49.35     13.38 o 
 -10   6  11      132.15      130.28     16.58 o 
  -9   6  11       87.93       71.85     12.90 o 
  -8   6  11      283.94      258.71     15.37 o 
  -7   6  11        0.85       10.98      6.88 o 
  -6   6  11       10.78        9.01      5.43 o 
  -5   6  11      917.56      910.91     21.65 o 
  -4   6  11      348.62      388.62     19.46 o 
  -3   6  11        0.70        6.90      5.15 o 
  -2   6  11       28.60       27.45      9.48 o 
  -1   6  11       62.58       59.17     14.22 o 
   0   6  11        2.01       14.65      7.80 o 
   1   6  11     1076.46     1059.95     37.62 o 
   2   6  11       10.28       13.36     14.56 o 
   3   6  11     1016.25     1083.77     26.12 o 
   4   6  11      787.84      824.67     19.75 o 
   5   6  11      266.88      247.51     13.75 o 
   6   6  11      165.81      195.99     13.34 o 
   7   6  11      150.58      170.76     16.62 o 
   8   6  11       72.06       65.01     20.32 o 
   9   6  11       19.76       11.80     15.78 o 
  10   6  11        0.17       19.35     16.74 o 
 -13   7  11       12.59       12.56     12.04 o 
 -12   7  11       32.33       35.22     13.41 o 
 -11   7  11       30.49       49.27     14.15 o 
 -10   7  11       59.72       46.13     12.68 o 
  -9   7  11       73.84       55.93     13.01 o 
  -8   7  11      460.70      423.24     26.14 o 
  -7   7  11       44.98       37.33      7.70 o 
  -6   7  11        0.11        6.40      5.55 o 
  -5   7  11      400.35      412.82     17.28 o 
  -4   7  11        0.13        0.73      5.08 o 
  -3   7  11       34.91       45.79     10.22 o 
  -2   7  11      313.92      304.62     19.29 o 
  -1   7  11     1001.74     1027.82     94.55 o 
   0   7  11      771.56      723.53     28.22 o 
   1   7  11      107.01      115.36     15.24 o 
   2   7  11      280.83      275.06     19.57 o 
   3   7  11       97.15      134.61     12.86 o 
   4   7  11      160.43      158.66     12.15 o 
   5   7  11        2.55       -3.26      6.53 o 
   6   7  11       76.82       72.27     10.65 o 
   7   7  11       73.26       95.24     14.72 o 
   8   7  11        1.78       13.77     23.03 o 
   9   7  11       13.46       24.65     17.44 o 
  10   7  11       49.77       71.37     26.41 o 
 -12   8  11       64.66       83.41     17.24 o 
 -11   8  11       49.89       77.15     33.19 o 
 -10   8  11        0.96       20.92     10.89 o 
  -9   8  11       66.15       72.19     12.07 o 
  -8   8  11       22.03       12.86      7.29 o 
  -7   8  11        7.03       30.20      7.70 o 
  -6   8  11       12.42       12.80      6.99 o 
  -5   8  11      400.36      413.53     18.58 o 
  -4   8  11      423.75      418.63     33.20 o 
  -3   8  11        1.23       -0.32      7.77 o 
  -2   8  11       60.17       43.10     12.53 o 
  -1   8  11        2.55        4.45      8.77 o 
   0   8  11      374.84      333.38     22.18 o 
   1   8  11       95.57       80.06     22.69 o 
   2   8  11        1.37       -2.98     10.92 o 
   3   8  11      106.40      102.03     12.22 o 
   4   8  11       94.13       90.10     12.11 o 
   5   8  11      187.07      223.99     14.82 o 
   6   8  11       72.88       77.40     12.31 o 
   7   8  11        0.07        8.36      9.85 o 
   8   8  11       16.90       30.48     23.03 o 
   9   8  11        2.92       10.84     23.70 o 
 -11   9  11       39.24       61.29     22.43 o 
 -10   9  11       37.04       41.22     11.64 o 
  -9   9  11       12.83        8.58      8.52 o 
  -8   9  11       18.97       12.44      8.83 o 
  -7   9  11      393.02      410.22     18.39 o 
  -6   9  11       10.77        3.94      6.71 o 
  -5   9  11        0.67       -4.93      7.14 o 
  -4   9  11       32.70       57.18     12.82 o 
  -3   9  11       55.47       73.58     13.11 o 
  -2   9  11        1.23        9.01      9.26 o 
  -1   9  11      141.72      133.47     16.39 o 
   0   9  11      108.84       83.42     18.97 o 
   1   9  11      129.70      149.07     17.16 o 
   2   9  11      803.24      839.31     34.34 o 
   3   9  11        2.73       -5.79      9.44 o 
   4   9  11      261.61      223.55     20.53 o 
   5   9  11        0.45        8.23     11.19 o 
   6   9  11       58.82       43.35     13.38 o 
   7   9  11       14.60       10.20     12.42 o 
   8   9  11        9.43       20.18     15.12 o 
 -10  10  11       63.81       77.77     14.74 o 
  -9  10  11       15.67        9.38      9.83 o 
  -8  10  11       11.96       14.77      9.93 o 
  -7  10  11       28.50       22.95      8.56 o 
  -6  10  11       58.71       32.38     10.12 o 
  -5  10  11      250.13      267.07     21.41 o 
  -4  10  11       91.60       89.62     14.94 o 
  -3  10  11      100.38       82.03     19.98 o 
  -2  10  11      142.02      149.74     27.43 o 
  -1  10  11      105.10       88.56     17.61 o 
   0  10  11       35.79       18.81     10.88 o 
   1  10  11      185.06      220.14     38.95 o 
   2  10  11      356.39      362.92     25.33 o 
   3  10  11       93.66      110.76     17.16 o 
   4  10  11        5.63       15.04     11.94 o 
   5  10  11       77.56       88.14     13.65 o 
   6  10  11       55.99       54.18     16.28 o 
   7  10  11       21.59       30.98     14.82 o 
  -9  11  11       42.05       49.26     12.48 o 
  -8  11  11       13.06        9.24     11.86 o 
  -7  11  11      182.36      217.78     29.77 o 
  -6  11  11        3.70        8.73     10.65 o 
  -5  11  11        0.02       -4.51     10.89 o 
  -4  11  11        0.87        0.46      9.60 o 
  -3  11  11      239.81      294.14     23.62 o 
  -2  11  11       15.80       24.94     11.67 o 
  -1  11  11       42.26       31.12     12.82 o 
   0  11  11      193.07      229.08     29.46 o 
   1  11  11       30.07       25.92     13.18 o 
   2  11  11        4.53        1.35     11.01 o 
   3  11  11       72.98       66.55     25.74 o 
   4  11  11        1.26        4.98     12.15 o 
   5  11  11        0.00        2.90     11.72 o 
   6  11  11        2.82        8.08     10.10 o 
  -8  12  11       16.66        4.06     15.58 o 
  -7  12  11        3.33       -3.40     13.55 o 
  -6  12  11        1.26        7.74     11.38 o 
  -5  12  11      129.22      172.50     20.83 o 
  -4  12  11       23.22       35.34     12.90 o 
  -3  12  11       51.16       78.70     16.04 o 
  -2  12  11       30.51       28.11     21.33 o 
  -1  12  11        3.77       10.46     12.04 o 
   0  12  11       95.05      110.34     17.84 o 
   1  12  11       25.46       17.46     13.11 o 
   2  12  11      194.97      236.10     51.14 o 
   3  12  11        1.76      -14.99     11.18 o 
   4  12  11       29.99       28.19     14.48 o 
   5  12  11       46.52       30.48     15.03 o 
  -6  13  11        7.07        4.37     12.36 o 
  -5  13  11       18.76       19.20     23.03 o 
  -4  13  11        6.04       29.75     13.34 o 
  -3  13  11       53.57       17.97     19.64 o 
  -2  13  11        6.50        5.49     12.82 o 
  -1  13  11       96.40       97.22     19.18 o 
   0  13  11       13.63       28.08     13.50 o 
   1  13  11       58.01       37.41     15.72 o 
   2  13  11        6.16       10.52     12.51 o 
   3  13  11       76.59       75.25     19.66 o 
 -14   0  12        6.08       23.03     18.29 o 
 -12   0  12        9.92       44.02     18.96 o 
 -10   0  12      687.08      697.23     42.01 o 
  -8   0  12      670.11      741.44     26.56 o 
  -6   0  12     1650.07     1665.66     93.59 o 
  -4   0  12      229.20      220.14     17.27 o 
  -2   0  12        0.28        5.73      5.20 o 
   0   0  12      941.60     1089.28     44.74 o 
   2   0  12       28.20       39.28     12.19 o 
   4   0  12      272.77      231.68     21.68 o 
   6   0  12      251.58      266.49     19.51 o 
   8   0  12     1408.00     1515.04     77.28 o 
  10   0  12       37.17       20.32     22.35 o 
 -14   1  12        9.37       18.16     12.90 o 
 -13   1  12        0.94      -11.15      9.74 o 
 -12   1  12       30.92       38.49     13.64 o 
 -11   1  12       77.20       85.20     14.34 o 
 -10   1  12      159.70      161.58     16.74 o 
  -9   1  12      272.34      323.58     14.10 o 
  -8   1  12      156.75      157.33     12.57 o 
  -7   1  12      200.08      194.12     10.57 o 
  -6   1  12       27.54       24.33      5.27 o 
  -5   1  12       85.44       72.64      6.71 o 
  -4   1  12     3156.24     3363.61     38.41 o 
  -3   1  12      909.26      921.07     28.49 o 
  -2   1  12      349.25      312.49     13.59 o 
  -1   1  12      245.82      250.84      9.75 o 
   0   1  12       50.91       57.14      6.19 o 
   1   1  12       80.54       90.84     11.02 o 
   2   1  12      396.51      407.01     19.84 o 
   3   1  12      190.83      169.95     14.12 o 
   4   1  12        1.87        6.21      6.93 o 
   5   1  12        0.09        9.82      7.66 o 
   6   1  12        2.41        4.25      6.44 o 
   7   1  12        4.47       -2.51     12.21 o 
   8   1  12        0.44       -3.41     11.94 o 
   9   1  12        1.76        0.86     14.07 o 
  10   1  12      133.65      117.73     23.20 o 
  11   1  12       22.01       -8.79     17.95 o 
 -14   2  12        9.10        2.20     13.88 o 
 -13   2  12       10.15       -0.99     11.25 o 
 -12   2  12        1.31       11.81     12.53 o 
 -11   2  12        0.26        6.47      9.44 o 
 -10   2  12        6.92       -5.20      8.76 o 
  -9   2  12      282.04      291.30     20.44 o 
  -8   2  12      347.71      383.20     16.92 o 
  -7   2  12      581.81      607.53     21.44 o 
  -6   2  12      141.53      110.21      8.27 o 
  -5   2  12       87.10       80.33      7.05 o 
  -4   2  12        8.77        3.42      3.89 o 
  -3   2  12        2.04        0.08      4.59 o 
  -2   2  12      411.86      390.48     11.54 o 
  -1   2  12      974.41      984.41     21.86 o 
   0   2  12      175.55      180.42     10.16 o 
   1   2  12      178.46      169.97      9.44 o 
   2   2  12       22.48       24.54      8.10 o 
   3   2  12      381.25      369.06     25.74 o 
   4   2  12      718.63      714.17     65.73 o 
   5   2  12       40.38       33.13      8.52 o 
   6   2  12        7.55        0.83      6.77 o 
   7   2  12        8.20        2.04      9.01 o 
   8   2  12       25.34       28.73     15.08 o 
   9   2  12        1.93        1.91     15.56 o 
  10   2  12       81.01       73.39     21.21 o 
  11   2  12        2.01      -15.08     17.22 o 
 -14   3  12        4.56       18.14     12.90 o 
 -13   3  12       70.07       83.64     16.52 o 
 -12   3  12       33.68       34.41     12.21 o 
 -11   3  12      174.41      148.69     17.84 o 
 -10   3  12        0.11        1.89     10.16 o 
  -9   3  12      204.46      175.76     13.25 o 
  -8   3  12        8.78       -2.49      4.95 o 
  -7   3  12       16.20       11.15      5.27 o 
  -6   3  12       38.70       38.48      6.08 o 
  -5   3  12      267.35      257.56     11.08 o 
  -4   3  12      291.58      309.57     11.49 o 
  -3   3  12      426.56      436.93     17.01 o 
  -2   3  12      407.90      395.56     13.23 o 
  -1   3  12     1518.58     1617.16     53.82 o 
   0   3  12       24.57       24.33      8.95 o 
   1   3  12      141.95      143.11     12.98 o 
   2   3  12        7.22       -2.12      4.34 o 
   3   3  12       92.40       97.27     12.21 o 
   4   3  12        0.16        5.16     12.87 o 
   5   3  12       13.61       14.34      7.61 o 
   6   3  12      148.62      163.28     12.04 o 
   7   3  12      340.14      330.93     20.23 o 
   8   3  12       85.64      105.10     20.10 o 
   9   3  12       41.95       26.36     16.74 o 
  10   3  12       26.10       26.41     18.68 o 
  11   3  12        2.92      -18.33     15.78 o 
 -14   4  12        5.95       14.22     17.61 o 
 -13   4  12       26.14       25.63     13.11 o 
 -12   4  12        0.98       -5.70      9.06 o 
 -11   4  12      243.46      289.93     22.51 o 
 -10   4  12        5.69        4.56      8.77 o 
  -9   4  12       35.86       24.38      8.21 o 
  -8   4  12       28.76       27.38      7.32 o 
  -7   4  12      377.11      403.72     19.36 o 
  -6   4  12      168.07      155.68      9.71 o 
  -5   4  12      558.59      547.55     15.72 o 
  -4   4  12        3.44       -3.65      3.27 o 
  -3   4  12        0.69       -2.08      4.42 o 
  -2   4  12       70.09       90.92     13.93 o 
  -1   4  12      255.46      236.56     12.55 o 
   0   4  12      193.95      208.58     11.95 o 
   1   4  12       17.60       17.68      5.88 o 
   2   4  12      864.90      861.36     22.71 o 
   3   4  12        0.02        0.68      7.14 o 
   4   4  12        0.01       -8.69      5.79 o 
   5   4  12      124.39      122.38     12.22 o 
   6   4  12        2.95        5.99      7.22 o 
   7   4  12       25.83       20.36      9.97 o 
   8   4  12        0.01       -2.81     22.01 o 
   9   4  12      161.72      160.39     23.70 o 
  10   4  12        5.22       14.37     16.26 o 
 -13   5  12       30.59       31.40     17.61 o 
 -12   5  12        2.42        6.62     10.22 o 
 -11   5  12       10.94       13.81     10.98 o 
 -10   5  12      201.05      240.43     42.67 o 
  -9   5  12        0.88       -5.89      6.12 o 
  -8   5  12      435.87      476.51     16.72 o 
  -7   5  12        0.05        3.37      5.43 o 
  -6   5  12       74.93       76.96      8.10 o 
  -5   5  12      142.53      128.69      8.40 o 
  -4   5  12        0.18       -0.87      3.91 o 
  -3   5  12      244.14      232.51     11.92 o 
  -2   5  12       49.41       35.58      7.27 o 
  -1   5  12       41.68       33.52      7.06 o 
   0   5  12      260.11      208.44     12.85 o 
   1   5  12      368.08      394.44     44.27 o 
   2   5  12       71.57       70.48      9.16 o 
   3   5  12        8.65       -2.36      6.79 o 
   4   5  12        5.67       -3.13      7.14 o 
   5   5  12      277.65      304.59     17.62 o 
   6   5  12        0.77        5.90      7.70 o 
   7   5  12        1.84       -2.58     15.20 o 
   8   5  12       15.14       15.42     14.64 o 
   9   5  12       28.84       14.24     17.00 o 
  10   5  12        6.20        1.81     16.26 o 
 -13   6  12       46.93       23.79     26.08 o 
 -12   6  12        1.45       -2.44     10.29 o 
 -11   6  12       79.80       86.00     16.04 o 
 -10   6  12        1.49       -4.32      7.16 o 
  -9   6  12        0.25       -0.04      6.46 o 
  -8   6  12       83.63       69.22     10.42 o 
  -7   6  12      108.69       97.90     10.80 o 
  -6   6  12       28.35       19.77      6.31 o 
  -5   6  12       11.15       11.96      5.66 o 
  -4   6  12       11.05        8.56      6.24 o 
  -3   6  12      290.20      295.68     18.21 o 
  -2   6  12      139.43      145.70     14.07 o 
  -1   6  12      477.17      490.88     27.10 o 
   0   6  12      435.15      489.44     38.28 o 
   1   6  12        9.79        1.29      7.17 o 
   2   6  12      175.66      186.52     19.54 o 
   3   6  12      101.00       85.41      9.30 o 
   4   6  12      744.27      733.28     21.44 o 
   5   6  12       11.87        4.41      7.80 o 
   6   6  12       22.10       23.32      8.50 o 
   7   6  12        4.88       -0.92      9.66 o 
   8   6  12       26.61       32.30     20.32 o 
   9   6  12       96.23       91.27     21.79 o 
  10   6  12        1.82        5.75     18.43 o 
 -12   7  12       12.90        9.48     11.65 o 
 -11   7  12       30.58       39.47     12.42 o 
 -10   7  12        2.83        1.04      9.33 o 
  -9   7  12       21.88       35.76     11.73 o 
  -8   7  12       21.50       16.74      8.35 o 
  -7   7  12       13.88        5.82      6.31 o 
  -6   7  12       65.75       47.81      8.30 o 
  -5   7  12       46.42       46.68     11.48 o 
  -4   7  12      313.23      273.18     18.61 o 
  -3   7  12      137.74      119.65     14.27 o 
  -2   7  12      131.78      124.90     14.46 o 
  -1   7  12     1204.78     1139.91     35.80 o 
   0   7  12      735.42      712.91     29.12 o 
   1   7  12        0.62      -16.76     11.18 o 
   2   7  12        0.87        1.08     12.87 o 
   3   7  12      121.62      103.89     10.38 o 
   4   7  12      165.21      164.87     12.54 o 
   5   7  12       20.73       36.68      9.48 o 
   6   7  12      133.83      140.85     15.97 o 
   7   7  12       19.17       24.92     11.79 o 
   8   7  12        2.35       -5.76     14.85 o 
   9   7  12       68.47       43.81     19.14 o 
 -12   8  12        2.46       19.64     18.96 o 
 -11   8  12       99.37      106.28     17.41 o 
 -10   8  12        2.47        1.15     10.22 o 
  -9   8  12        0.00       -6.06      7.68 o 
  -8   8  12       18.66        9.88      7.29 o 
  -7   8  12       14.17        5.38      7.00 o 
  -6   8  12       12.50        5.62      6.76 o 
  -5   8  12      113.04      139.96     30.91 o 
  -4   8  12      142.27      147.38     17.95 o 
  -3   8  12      115.50      134.35     17.27 o 
  -2   8  12        9.18       10.28     10.50 o 
  -1   8  12        1.24       -7.11      7.66 o 
   0   8  12     1496.10     1475.35     66.78 o 
   1   8  12      947.59      903.24     57.60 o 
   2   8  12      304.58      341.09     39.04 o 
   3   8  12        7.30        9.98      8.31 o 
   4   8  12        7.39        3.03      7.06 o 
   5   8  12       17.33       10.16      7.93 o 
   6   8  12       25.69        1.35     18.96 o 
   7   8  12       23.40        7.62     13.49 o 
   8   8  12        0.01       15.58     23.70 o 
 -11   9  12        0.09        6.27      9.85 o 
 -10   9  12        2.32       -4.62      9.44 o 
  -9   9  12      243.69      242.03     25.17 o 
  -8   9  12        1.78      -11.14      7.43 o 
  -7   9  12      183.78      206.05     14.49 o 
  -6   9  12       93.84       89.33     13.41 o 
  -5   9  12        5.74       17.58      9.89 o 
  -4   9  12      146.36      131.13     21.67 o 
  -3   9  12       49.31       44.38     12.34 o 
  -2   9  12        1.08       -9.03      8.46 o 
  -1   9  12      109.48      118.18     16.39 o 
   0   9  12        0.67        8.76     10.70 o 
   1   9  12      315.49      298.32     22.93 o 
   2   9  12      279.27      308.00     23.20 o 
   3   9  12        4.64       -1.39      9.60 o 
   4   9  12       65.48       62.72     14.27 o 
   5   9  12       17.67       20.29     10.12 o 
   6   9  12        9.86       10.25     12.42 o 
   7   9  12        1.09       -1.35     18.29 o 
 -10  10  12        7.10       -7.29      9.47 o 
  -9  10  12       63.42       73.93     13.95 o 
  -8  10  12        3.89        1.89      9.79 o 
  -7  10  12       36.83       29.54     12.02 o 
  -6  10  12       61.64       69.14     14.75 o 
  -5  10  12        8.78        4.84     12.87 o 
  -4  10  12       89.91       85.09     15.58 o 
  -3  10  12       26.21       31.28     11.67 o 
  -2  10  12      210.88      207.68     30.48 o 
  -1  10  12       16.18       27.45     12.15 o 
   0  10  12       68.31       68.14     14.75 o 
   1  10  12        6.20       22.90     12.02 o 
   2  10  12       87.89       79.29     25.40 o 
   3  10  12        8.80       37.13     13.01 o 
   4  10  12        0.48       -1.04     10.39 o 
   5  10  12       48.63       49.81     15.91 o 
   6  10  12        0.99       -3.32      9.42 o 
   7  10  12       18.53       25.74     21.00 o 
  -9  11  12        0.02      -16.25     16.25 o 
  -8  11  12        6.98       20.32     15.58 o 
  -7  11  12       14.44       -4.10     10.22 o 
  -6  11  12       40.80       40.10     13.67 o 
  -5  11  12       60.71       59.10     19.30 o 
  -4  11  12       28.38       36.64     13.01 o 
  -3  11  12       24.71       16.66     13.55 o 
  -2  11  12       69.61       89.67     16.76 o 
  -1  11  12       81.22       85.01     16.04 o 
   0  11  12      114.62      175.89     20.50 o 
   1  11  12       13.60       16.29     12.65 o 
   2  11  12        0.11        3.77     13.88 o 
   3  11  12      301.61      274.17     37.93 o 
   4  11  12       88.66      158.66     41.65 o 
   5  11  12        7.25        4.46     12.68 o 
  -7  12  12       11.10       17.88     13.49 o 
  -6  12  12        9.33        9.59     15.58 o 
  -5  12  12      200.03      156.82     20.12 o 
  -4  12  12      101.68       88.96     17.64 o 
  -3  12  12       68.96      102.87     17.64 o 
  -2  12  12       79.26       79.23     17.22 o 
  -1  12  12        2.06       10.58     13.16 o 
   0  12  12      115.08      144.75     20.32 o 
   1  12  12        3.03       -5.81     17.27 o 
   2  12  12       57.23       50.11     23.71 o 
   3  12  12        0.01       -6.80     11.86 o 
   4  12  12       47.91       27.26     21.00 o 
  -4  13  12        2.49        7.12     11.72 o 
  -3  13  12       20.20       19.98     12.78 o 
  -2  13  12        6.62       -1.08     15.58 o 
  -1  13  12       16.47       11.35     13.28 o 
   0  13  12      106.16      127.05     21.31 o 
   1  13  12      108.89       96.77     22.01 o 
 -13   0  13      185.56      250.62     33.87 o 
 -11   0  13       35.59       83.31     22.35 o 
  -9   0  13     2119.62     2351.93     51.21 o 
  -7   0  13       24.06       27.16     12.87 o 
  -5   0  13       62.18       59.69      9.54 o 
  -3   0  13     2439.28     2506.80     45.00 o 
  -1   0  13      302.13      364.47     27.78 o 
   1   0  13       55.00       41.99     12.87 o 
   3   0  13      238.20      278.41     25.74 o 
   5   0  13      478.07      449.86     31.16 o 
   7   0  13       10.38       18.29     19.64 o 
   9   0  13       50.42       83.98     29.80 o 
 -14   1  13        3.06       14.69     12.42 o 
 -13   1  13        0.27       -2.68     10.98 o 
 -12   1  13       88.23      114.16     17.92 o 
 -11   1  13       76.24      107.76     42.33 o 
 -10   1  13        0.19        7.13     10.02 o 
  -9   1  13      382.29      350.46     14.89 o 
  -8   1  13        9.54        8.41      5.85 o 
  -7   1  13      731.74      723.24     21.26 o 
  -6   1  13     1098.32     1100.69     22.39 o 
  -5   1  13       14.96       28.80      5.56 o 
  -4   1  13       96.74      102.93      7.65 o 
  -3   1  13     1398.84     1421.82     28.28 o 
  -2   1  13      177.77      188.60      9.52 o 
  -1   1  13      639.84      683.66     49.81 o 
   0   1  13      277.67      260.60     23.37 o 
   1   1  13       22.43       11.51      7.18 o 
   2   1  13      314.86      306.76     18.66 o 
   3   1  13        2.83       -2.57      6.93 o 
   4   1  13       13.17        6.40      7.80 o 
   5   1  13      122.33      130.79     13.64 o 
   6   1  13       15.50       15.61      7.56 o 
   7   1  13       43.40       39.50     16.52 o 
   8   1  13       43.04       93.46     19.57 o 
   9   1  13        7.07        8.13     13.89 o 
  10   1  13       38.98       56.74     19.62 o 
 -14   2  13        6.85        2.94     13.88 o 
 -13   2  13       24.43       41.19     14.12 o 
 -12   2  13       22.24        0.65     10.02 o 
 -11   2  13      107.37      116.20     16.52 o 
 -10   2  13      581.73      639.64     29.39 o 
  -9   2  13      436.94      436.84     17.76 o 
  -8   2  13       15.43        8.56      5.86 o 
  -7   2  13        4.46        0.73      5.23 o 
  -6   2  13        0.22       10.56      5.11 o 
  -5   2  13      205.52      219.92     10.58 o 
  -4   2  13     1087.33     1178.49     21.91 o 
  -3   2  13        3.74       -1.86      4.49 o 
  -2   2  13      285.96      259.40     12.64 o 
  -1   2  13        1.39        4.78      5.58 o 
   0   2  13      206.79      186.69     16.26 o 
   1   2  13      150.16      147.61     30.14 o 
   2   2  13       76.20       47.80      9.81 o 
   3   2  13       16.86        7.57      7.80 o 
   4   2  13      199.73      239.86     17.48 o 
   5   2  13       10.80       -1.64      6.97 o 
   6   2  13        0.23        5.49      7.22 o 
   7   2  13      145.24      112.37     20.10 o 
   8   2  13       56.43       41.23     17.00 o 
   9   2  13        0.76       10.06     15.78 o 
  10   2  13      287.80      355.20     33.75 o 
 -13   3  13        0.03       -0.22     10.50 o 
 -12   3  13        3.54      -13.78      9.44 o 
 -11   3  13       68.23       72.68     22.69 o 
 -10   3  13      101.58       93.71     14.82 o 
  -9   3  13      140.48      165.04     13.53 o 
  -8   3  13        1.86        1.98      5.43 o 
  -7   3  13        4.60        8.40      5.58 o 
  -6   3  13       36.41       41.57      6.65 o 
  -5   3  13      268.96      295.65     12.03 o 
  -4   3  13        0.04        0.52      3.90 o 
  -3   3  13       23.93       29.23      5.90 o 
  -2   3  13      102.30      100.94      8.14 o 
  -1   3  13      171.84      183.19     11.14 o 
   0   3  13        1.44       -0.92      4.75 o 
   1   3  13      218.10      229.98     17.24 o 
   2   3  13      110.53      101.22     12.90 o 
   3   3  13      719.54      756.12     28.74 o 
   4   3  13       18.27       11.66      9.06 o 
   5   3  13       11.36       10.36      7.64 o 
   6   3  13      248.57      248.51     14.80 o 
   7   3  13       29.80       40.83     11.95 o 
   8   3  13       12.11        7.01     14.34 o 
   9   3  13        5.19       10.84     15.80 o 
  10   3  13       62.21       48.80     21.49 o 
 -13   4  13      134.13      155.26     29.12 o 
 -12   4  13       20.49       15.65     11.73 o 
 -11   4  13       12.03       19.82     11.51 o 
 -10   4  13       24.46       19.79     10.77 o 
  -9   4  13      242.20      235.73     21.23 o 
  -8   4  13       64.71       52.53      7.94 o 
  -7   4  13      109.05       98.44      9.04 o 
  -6   4  13        0.01       -4.28      4.65 o 
  -5   4  13       97.29       95.68      8.26 o 
  -4   4  13       69.99       72.10      8.05 o 
  -3   4  13       13.61        5.99      5.07 o 
  -2   4  13      155.48      164.05     15.78 o 
  -1   4  13      705.09      727.49     22.11 o 
   0   4  13      165.69      179.94     11.65 o 
   1   4  13      109.12      114.97     10.25 o 
   2   4  13        4.94       -5.75      7.41 o 
   3   4  13        9.81        9.21      8.29 o 
   4   4  13        1.00       -3.63      8.10 o 
   5   4  13      100.26       78.71     11.18 o 
   6   4  13       81.13       89.28     10.81 o 
   7   4  13        1.27        9.46      9.72 o 
   8   4  13       52.41       39.78     17.44 o 
   9   4  13        1.14       -2.44     18.29 o 
  10   4  13        0.39       13.14     18.18 o 
 -13   5  13        9.99       19.76     17.95 o 
 -12   5  13        9.42       21.04     12.21 o 
 -11   5  13       48.05       32.67     12.87 o 
 -10   5  13       26.05       34.62      9.49 o 
  -9   5  13       56.03       44.15      9.37 o 
  -8   5  13        0.06       -0.89      5.45 o 
  -7   5  13       16.73        7.64      5.97 o 
  -6   5  13       86.19       83.01      8.56 o 
  -5   5  13        9.62        9.11      5.75 o 
  -4   5  13       63.66       50.23      7.48 o 
  -3   5  13       28.95       30.40      6.62 o 
  -2   5  13      447.69      438.04     17.74 o 
  -1   5  13      744.28      768.59     22.83 o 
   0   5  13       12.11        5.74      6.35 o 
   1   5  13       35.03       32.56      8.93 o 
   2   5  13      215.64      191.87     13.15 o 
   3   5  13      177.85      189.63     17.48 o 
   4   5  13        8.25        3.01      7.10 o 
   5   5  13        4.03        5.40      8.34 o 
   6   5  13       25.95       28.78      9.10 o 
   7   5  13       20.42       20.63     10.72 o 
   8   5  13        1.93       -6.46     15.58 o 
   9   5  13        2.82       19.82     18.63 o 
 -12   6  13        8.80        3.59     14.56 o 
 -11   6  13        7.09       -1.73     10.09 o 
 -10   6  13       87.72       79.72     13.68 o 
  -9   6  13        0.69        7.28      8.04 o 
  -8   6  13      270.22      224.61     13.28 o 
  -7   6  13      235.88      264.35     13.71 o 
  -6   6  13        6.07        0.53      5.56 o 
  -5   6  13      167.17      141.90     12.53 o 
  -4   6  13       92.92      104.59     11.19 o 
  -3   6  13        5.59       -0.46      7.32 o 
  -2   6  13        0.35        2.81      7.53 o 
  -1   6  13      758.85      731.19     23.80 o 
   0   6  13       71.32       95.86     17.65 o 
   1   6  13     1021.08     1124.34     56.09 o 
   2   6  13       98.24      100.30     11.31 o 
   3   6  13      114.92      114.85     15.78 o 
   4   6  13       52.31       59.08     13.37 o 
   5   6  13       14.30       19.89      9.59 o 
   6   6  13        0.31        0.42      9.71 o 
   7   6  13       38.93       29.20     20.89 o 
   8   6  13       16.72       18.19     16.93 o 
   9   6  13      106.24      145.81     25.11 o 
 -12   7  13       43.60       29.48     14.27 o 
 -11   7  13       19.51       27.03     12.52 o 
 -10   7  13       88.75      105.73     13.41 o 
  -9   7  13       58.26       45.46     21.33 o 
  -8   7  13        2.55        8.71      7.63 o 
  -7   7  13      104.04       85.27     10.26 o 
  -6   7  13      140.73      135.56     13.32 o 
  -5   7  13       97.25       81.43     11.74 o 
  -4   7  13        1.15       -8.37     12.19 o 
  -3   7  13      435.63      405.14     37.94 o 
  -2   7  13      370.58      374.45     21.79 o 
  -1   7  13       33.70       27.83     10.98 o 
   0   7  13      438.73      439.69     41.66 o 
   1   7  13      136.25      128.07     13.08 o 
   2   7  13       17.39       11.05      8.43 o 
   3   7  13       18.15       35.49      8.59 o 
   4   7  13        2.40        0.63      8.34 o 
   5   7  13       25.98       27.34     10.15 o 
   6   7  13      149.13      161.31     17.25 o 
   7   7  13       50.87       51.68     13.98 o 
   8   7  13       43.76       42.63     18.88 o 
 -11   8  13       23.01       25.51     13.49 o 
 -10   8  13       15.09       14.03     10.33 o 
  -9   8  13        0.52       -2.17      8.32 o 
  -8   8  13       96.13       82.10     13.92 o 
  -7   8  13        6.62        9.27      8.93 o 
  -6   8  13      107.88      107.46     13.25 o 
  -5   8  13       12.87        1.05      8.46 o 
  -4   8  13       19.06       15.13      9.81 o 
  -3   8  13      109.73      134.71     15.91 o 
  -2   8  13       63.66       50.62     12.87 o 
  -1   8  13      109.24      122.61     15.92 o 
   0   8  13      762.91      740.16     31.53 o 
   1   8  13       43.28       56.39     32.17 o 
   2   8  13       71.80       54.32     13.59 o 
   3   8  13      125.56      161.76     22.29 o 
   4   8  13       19.05        7.02      9.07 o 
   5   8  13        0.56        3.20      9.33 o 
   6   8  13       44.62       56.84     13.72 o 
   7   8  13       62.61       47.78     18.21 o 
   8   8  13        2.04       23.03     25.06 o 
 -10   9  13       11.68       15.96     10.60 o 
  -9   9  13       55.97       79.05     13.79 o 
  -8   9  13       76.43       45.15     11.89 o 
  -7   9  13       97.25      107.79     15.35 o 
  -6   9  13        1.77       24.04     11.01 o 
  -5   9  13        1.27       -4.23      8.27 o 
  -4   9  13       12.64       12.37      9.92 o 
  -3   9  13       35.26       43.50     17.95 o 
  -2   9  13        1.25        5.42      9.75 o 
  -1   9  13      192.58      210.71     20.32 o 
   0   9  13       17.20       12.07     10.09 o 
   1   9  13        4.36       -5.02     10.29 o 
   2   9  13       20.78       10.39     11.25 o 
   3   9  13       19.74       11.62     11.72 o 
   4   9  13        2.67       11.78      9.87 o 
   5   9  13       73.34       59.69     24.38 o 
   6   9  13        1.85        7.45     19.64 o 
   7   9  13       36.29       23.71     21.00 o 
  -9  10  13        7.98       -1.98     11.02 o 
  -8  10  13        0.12       -3.90     10.87 o 
  -7  10  13        0.91       10.67     12.19 o 
  -6  10  13        4.95        4.60     11.06 o 
  -5  10  13        2.86       10.33     10.29 o 
  -4  10  13        9.67        1.91     12.19 o 
  -3  10  13        0.01       14.05     10.25 o 
  -2  10  13        0.01        1.93     12.19 o 
  -1  10  13        0.03       14.31     11.25 o 
   0  10  13       89.84       82.52     16.04 o 
   1  10  13        0.67        4.57     10.09 o 
   2  10  13       44.22       53.08     16.26 o 
   3  10  13       28.74        6.94     11.67 o 
   4  10  13        9.14        3.03     11.94 o 
   5  10  13        0.27       -7.11     11.46 o 
   6  10  13        3.74       17.61     21.00 o 
  -8  11  13       21.58       30.48     18.29 o 
  -7  11  13        1.19       16.27     12.63 o 
  -6  11  13       17.85       21.33     13.41 o 
  -5  11  13        2.01       21.00     11.97 o 
  -4  11  13        6.54        3.95     14.56 o 
  -3  11  13        4.74       -5.77      9.11 o 
  -2  11  13       24.74       14.09     14.22 o 
  -1  11  13       15.76       13.76     11.19 o 
   0  11  13        0.11       -7.14     10.09 o 
   1  11  13       16.89        6.43     12.45 o 
   2  11  13       63.05       56.16     15.95 o 
   3  11  13        7.58        8.23     13.59 o 
   4  11  13        2.10       14.33     12.52 o 
  -6  12  13       13.67        3.11     11.78 o 
  -5  12  13       24.86       12.78     12.82 o 
  -4  12  13        8.18       -3.32     12.19 o 
  -3  12  13        7.83       28.05     18.29 o 
  -2  12  13       11.87       13.96     13.11 o 
  -1  12  13        1.73       -3.58     10.52 o 
   0  12  13       16.54       19.77     13.38 o 
   1  12  13        1.15        6.96     11.87 o 
   2  12  13       15.58        6.98     14.12 o 
 -12   0  14       15.91       28.45     19.64 o 
 -10   0  14       46.62       37.25     17.61 o 
  -8   0  14        4.20       15.11      9.74 o 
  -6   0  14      143.91      162.72     14.46 o 
  -4   0  14      205.01      223.44     15.61 o 
  -2   0  14     2227.43     2379.97     73.27 o 
   0   0  14      314.32      398.33     31.16 o 
   2   0  14      172.11      212.01     23.71 o 
   4   0  14        7.50       10.84     12.19 o 
   6   0  14       71.27       70.34     14.41 o 
   8   0  14        0.18      -18.29     15.58 o 
  10   0  14      296.93      426.07     52.84 o 
 -13   1  14        0.33        5.01     11.94 o 
 -12   1  14        2.92       -7.17     10.50 o 
 -11   1  14      149.76      130.73     17.72 o 
 -10   1  14        3.38       -9.26      8.58 o 
  -9   1  14      247.21      275.50     14.11 o 
  -8   1  14      434.96      435.14     15.98 o 
  -7   1  14       55.14       54.14      7.87 o 
  -6   1  14      225.23      273.18     12.60 o 
  -5   1  14      367.29      373.44     15.74 o 
  -4   1  14      149.35      150.32      9.32 o 
  -3   1  14      947.25     1021.68     28.82 o 
  -2   1  14     1452.42     1378.53     38.83 o 
  -1   1  14       32.78       39.62     10.06 o 
   0   1  14        0.03       10.80      8.10 o 
   1   1  14      260.49      243.55     31.50 o 
   2   1  14       45.50       62.43     11.46 o 
   3   1  14      409.62      420.75     27.78 o 
   4   1  14        1.38       -6.20      7.62 o 
   5   1  14        5.06       27.43     10.06 o 
   6   1  14       45.60       43.13      9.46 o 
   7   1  14        0.38        5.76     12.93 o 
   8   1  14        0.18        3.45     14.82 o 
   9   1  14       11.70       28.31     16.74 o 
  10   1  14       63.04      118.20     24.85 o 
 -13   2  14        8.70       21.49     12.68 o 
 -12   2  14        0.10       -1.74     10.02 o 
 -11   2  14        0.85        2.84     10.70 o 
 -10   2  14      251.23      268.70     21.08 o 
  -9   2  14      277.57      260.59     13.87 o 
  -8   2  14       30.21       14.39      7.14 o 
  -7   2  14      158.04      151.12     10.56 o 
  -6   2  14      428.32      429.88     15.03 o 
  -5   2  14       99.20      114.95     11.97 o 
  -4   2  14      282.29      311.18     14.91 o 
  -3   2  14       64.53       61.55      7.32 o 
  -2   2  14       24.79       23.74      5.90 o 
  -1   2  14       26.17       19.66     15.92 o 
   0   2  14        9.94       12.89      8.29 o 
   1   2  14      137.76      128.37     19.64 o 
   2   2  14        3.43       -3.30      7.41 o 
   3   2  14       34.77       49.60     10.77 o 
   4   2  14      393.28      377.86     35.91 o 
   5   2  14      164.99      156.68     18.25 o 
   6   2  14        5.02        0.90      7.40 o 
   7   2  14       55.11       64.11     18.40 o 
   8   2  14       61.19       53.45     18.43 o 
   9   2  14       85.93       93.80     21.31 o 
 -13   3  14        0.02       10.84     11.49 o 
 -12   3  14       70.33       83.74     16.74 o 
 -11   3  14       31.51       21.31     12.15 o 
 -10   3  14       47.11       58.27     13.16 o 
  -9   3  14       32.75       29.35      7.72 o 
  -8   3  14       14.42       12.78      6.91 o 
  -7   3  14      104.73       99.75      9.37 o 
  -6   3  14       10.52       -1.03      4.82 o 
  -5   3  14       45.25       60.65     12.21 o 
  -4   3  14       77.78       77.43      8.12 o 
  -3   3  14       62.16       64.48      7.57 o 
  -2   3  14        0.17        0.66      5.75 o 
  -1   3  14       26.62       28.32      6.87 o 
   0   3  14        0.22       -1.01      7.89 o 
   1   3  14        0.46        0.00      8.14 o 
   2   3  14       58.94       46.45     11.02 o 
   3   3  14       86.82       75.67     15.24 o 
   4   3  14       40.38       50.12     11.94 o 
   5   3  14      185.52      162.27     14.50 o 
   6   3  14       12.47       12.53      8.19 o 
   7   3  14        0.26      -10.23      8.92 o 
   8   3  14       10.76       27.38     16.26 o 
   9   3  14       66.77       39.43     18.40 o 
 -13   4  14       54.30       55.14     15.91 o 
 -12   4  14       22.78       44.68     13.79 o 
 -11   4  14        5.10        1.55     11.18 o 
 -10   4  14        4.86        8.77      7.92 o 
  -9   4  14       52.55       48.02      9.76 o 
  -8   4  14       74.75       81.71      9.55 o 
  -7   4  14      195.35      188.27     11.64 o 
  -6   4  14       64.93       49.54     10.46 o 
  -5   4  14       80.05       61.36      7.99 o 
  -4   4  14      213.55      194.64     11.47 o 
  -3   4  14      236.69      205.21     15.55 o 
  -2   4  14      287.79      330.05     15.80 o 
  -1   4  14       28.75       18.82      6.55 o 
   0   4  14      115.59      104.01     15.24 o 
   1   4  14      511.61      522.22     37.26 o 
   2   4  14       31.93       37.96     11.19 o 
   3   4  14       16.06       10.49     23.37 o 
   4   4  14       58.11       55.43     12.63 o 
   5   4  14        0.16      -11.50      7.67 o 
   6   4  14       36.11       38.87      9.21 o 
   7   4  14       67.75       73.78     14.23 o 
   8   4  14       46.26       63.38     19.29 o 
   9   4  14        4.90        4.77     19.98 o 
 -12   5  14       23.92       39.24     14.55 o 
 -11   5  14       23.60       14.96     11.55 o 
 -10   5  14      167.00      162.21     14.93 o 
  -9   5  14       99.67      124.93     13.01 o 
  -8   5  14      237.93      233.43     16.02 o 
  -7   5  14       18.80       27.73      7.09 o 
  -6   5  14      350.89      316.59     17.50 o 
  -5   5  14        3.69        1.74      6.26 o 
  -4   5  14      349.68      338.73     14.91 o 
  -3   5  14      103.05      111.75     11.15 o 
  -2   5  14      285.60      338.70     25.87 o 
  -1   5  14     1937.89     2003.94     38.31 o 
   0   5  14      684.56      668.90     26.33 o 
   1   5  14       35.31       54.34     15.58 o 
   2   5  14       61.19       51.50     12.42 o 
   3   5  14        2.30       -6.53      8.85 o 
   4   5  14       31.33       30.82      9.94 o 
   5   5  14       30.93       44.27     10.86 o 
   6   5  14       35.06       31.42     11.55 o 
   7   5  14        2.77        2.84     10.60 o 
   8   5  14        0.02        5.53     16.00 o 
   9   5  14       14.30       22.80     21.33 o 
 -12   6  14        2.02        1.69     11.49 o 
 -11   6  14       51.23       31.45     19.30 o 
 -10   6  14       11.45        9.68      8.63 o 
  -9   6  14        1.20       -0.69      7.16 o 
  -8   6  14      141.72      154.19     17.01 o 
  -7   6  14      116.13      111.45     11.03 o 
  -6   6  14      359.73      369.23     16.92 o 
  -5   6  14      176.14      165.24     11.97 o 
  -4   6  14       14.16       10.06      6.62 o 
  -3   6  14      175.09      155.57     13.15 o 
  -2   6  14       29.44       20.54      9.37 o 
  -1   6  14      569.09      607.74     22.23 o 
   0   6  14        2.10        0.88      7.69 o 
   1   6  14        8.26       12.34      7.80 o 
   2   6  14      200.28      221.86     19.62 o 
   3   6  14       76.48       80.58     14.34 o 
   4   6  14        1.41       -0.77      8.71 o 
   5   6  14        2.24       -1.22      9.23 o 
   6   6  14      167.72      155.03     26.00 o 
   7   6  14      133.38      134.88     17.12 o 
   8   6  14        3.22       -6.42     14.82 o 
 -11   7  14        0.13        9.48     11.23 o 
 -10   7  14       40.84       41.13     10.89 o 
  -9   7  14      191.82      199.41     16.39 o 
  -8   7  14       15.17       15.38      7.82 o 
  -7   7  14      215.87      226.20     17.99 o 
  -6   7  14        0.78       -0.19      8.19 o 
  -5   7  14       20.10       13.72      8.55 o 
  -4   7  14       26.13       42.33     11.37 o 
  -3   7  14        0.05        2.63      8.46 o 
  -2   7  14        8.49        1.74      7.44 o 
  -1   7  14      297.51      301.06     17.53 o 
   0   7  14       67.75       88.44     13.32 o 
   1   7  14     1129.29     1150.31     41.82 o 
   2   7  14      700.01      607.01     37.94 o 
   3   7  14        8.86        4.67      8.98 o 
   4   7  14      228.88      270.13     19.00 o 
   5   7  14        7.80        7.89     10.32 o 
   6   7  14       21.62       35.96     12.56 o 
   7   7  14       16.71        4.42     11.75 o 
 -10   8  14        2.53       -2.89      8.04 o 
  -9   8  14       57.22       64.65     15.91 o 
  -8   8  14      145.34      124.43     15.76 o 
  -7   8  14       95.15       85.24     13.18 o 
  -6   8  14      152.79      168.53     15.71 o 
  -5   8  14      369.38      375.85     24.10 o 
  -4   8  14       77.64       81.53     14.15 o 
  -3   8  14       38.90       50.96     16.26 o 
  -2   8  14       20.62       32.86     10.74 o 
  -1   8  14        0.44        8.77      9.40 o 
   0   8  14      116.69      147.03     41.99 o 
   1   8  14      133.44      137.62     14.70 o 
   2   8  14       72.76       85.87     13.04 o 
   3   8  14        4.75       14.65      9.94 o 
   4   8  14        2.67        5.63     10.05 o 
   5   8  14       72.03       87.60     16.71 o 
   6   8  14       31.22       24.23     12.64 o 
   7   8  14        4.49        2.90     15.03 o 
  -9   9  14       54.24       42.41     14.91 o 
  -8   9  14        0.08       -0.87      9.32 o 
  -7   9  14       10.45       11.52     10.13 o 
  -6   9  14       90.22       98.07     15.61 o 
  -5   9  14       70.14       57.16     13.59 o 
  -4   9  14        7.82       15.08     10.39 o 
  -3   9  14      320.42      306.64     28.45 o 
  -2   9  14        8.87        4.37     13.21 o 
  -1   9  14       30.47       25.76     17.61 o 
   0   9  14       12.44        9.44     11.52 o 
   1   9  14      356.45      428.35     66.39 o 
   2   9  14        6.30       20.47     11.73 o 
   3   9  14        0.57        5.39     12.30 o 
   4   9  14      111.50      110.38     18.43 o 
   5   9  14        1.18        0.89     12.68 o 
   6   9  14        2.69      -13.55     16.93 o 
  -8  10  14       12.09       -6.44      9.50 o 
  -7  10  14       46.64       49.93     14.60 o 
  -6  10  14       55.49       40.30     13.78 o 
  -5  10  14        7.39        0.18     10.16 o 
  -4  10  14       22.62       11.14     10.58 o 
  -3  10  14       43.31       24.38     15.58 o 
  -2  10  14        1.45        5.91     10.41 o 
  -1  10  14       11.65       21.28     12.51 o 
   0  10  14        7.52        2.58     27.43 o 
   1  10  14       96.17       68.45     16.93 o 
   2  10  14        0.54      -12.02     10.88 o 
   3  10  14        0.22        2.13     11.38 o 
   4  10  14       27.71       25.40     14.85 o 
   5  10  14       19.97       35.11     17.27 o 
  -7  11  14       93.22       96.29     18.12 o 
  -6  11  14        0.22        0.34     11.23 o 
  -5  11  14        0.15       18.65     12.02 o 
  -4  11  14        2.63       -5.01     10.39 o 
  -3  11  14        0.45        7.86     10.70 o 
  -2  11  14        0.00       -3.85     16.93 o 
  -1  11  14        1.59        1.31     12.15 o 
   0  11  14       15.14       21.76     12.82 o 
   1  11  14        1.29       14.08     12.68 o 
   2  11  14       53.37       60.28     36.91 o 
   3  11  14       21.75       22.00     20.66 o 
  -4  12  14       61.70       53.48     16.11 o 
  -3  12  14        2.53       11.18     11.52 o 
  -2  12  14        0.53       -2.44     11.27 o 
  -1  12  14        0.22       -7.08     10.50 o 
   0  12  14        0.58        6.44     12.36 o 
 -13   0  15      118.77      113.79     27.77 o 
 -11   0  15        0.14        6.10     15.58 o 
  -9   0  15        3.30        5.47      9.33 o 
  -7   0  15        5.82       29.72      9.92 o 
  -5   0  15     3180.11     3121.95     57.48 o 
  -3   0  15       71.44       75.18     18.29 o 
  -1   0  15      695.52      657.97     40.66 o 
   1   0  15      210.30      163.25     23.03 o 
   3   0  15       64.16       63.67     16.93 o 
   5   0  15        0.03       -6.10     12.19 o 
   7   0  15      356.61      286.55     40.64 o 
   9   0  15       18.11        8.80     23.03 o 
 -13   1  15        1.36       -8.59     11.19 o 
 -12   1  15       35.67       46.39     14.37 o 
 -11   1  15       50.42       39.28     13.16 o 
 -10   1  15      153.19      185.47     27.09 o 
  -9   1  15      262.02      280.17     14.96 o 
  -8   1  15      476.43      528.89     18.21 o 
  -7   1  15       89.47      109.68      9.71 o 
  -6   1  15      307.62      280.10     13.41 o 
  -5   1  15      173.36      185.47     13.25 o 
  -4   1  15       80.09       75.65      9.56 o 
  -3   1  15      279.55      311.76     20.83 o 
  -2   1  15      832.36      858.85     38.29 o 
  -1   1  15     2159.00     2136.19     52.91 o 
   0   1  15       24.87       31.03     10.77 o 
   1   1  15      325.33      345.07     33.19 o 
   2   1  15      163.37      167.90     35.56 o 
   3   1  15      132.90      134.30     18.97 o 
   4   1  15       59.17       70.52     13.38 o 
   5   1  15       10.53        4.84      9.81 o 
   6   1  15       63.66       59.67     12.22 o 
   7   1  15        1.54       -6.45     14.12 o 
   8   1  15        1.00        6.09     15.51 o 
   9   1  15       77.34       91.13     23.71 o 
 -13   2  15       49.75       48.77     15.80 o 
 -12   2  15        2.28       -6.55     11.85 o 
 -11   2  15       59.43       55.45     19.30 o 
 -10   2  15      121.66      151.31     17.70 o 
  -9   2  15       36.32       39.00      8.62 o 
  -8   2  15      481.63      492.38     17.86 o 
  -7   2  15       13.73       10.73      6.33 o 
  -6   2  15      173.23      201.81     11.81 o 
  -5   2  15      357.36      340.43     16.59 o 
  -4   2  15     1421.14     1543.66     32.52 o 
  -3   2  15       68.92       90.15     16.26 o 
  -2   2  15      368.64      399.02     22.99 o 
  -1   2  15        0.00       -7.79      8.62 o 
   0   2  15      165.47      151.51     24.38 o 
   1   2  15       21.54       42.73     11.25 o 
   2   2  15       49.59       35.39     16.59 o 
   3   2  15       15.24       19.77      9.74 o 
   4   2  15      137.93      111.22     14.60 o 
   5   2  15      234.60      235.11     33.87 o 
   6   2  15        0.01       -1.97      7.76 o 
   7   2  15       49.16       37.05     17.44 o 
   8   2  15        2.78       -8.78     18.96 o 
   9   2  15       45.72       50.75     19.14 o 
 -12   3  15       13.18       24.87     22.69 o 
 -11   3  15       73.90       76.35     15.30 o 
 -10   3  15      155.93      150.35     17.96 o 
  -9   3  15      158.10      156.98     11.99 o 
  -8   3  15       70.12       81.64      9.59 o 
  -7   3  15      224.72      229.11     13.15 o 
  -6   3  15      170.84      191.79     13.81 o 
  -5   3  15        3.75       -5.73      7.75 o 
  -4   3  15       12.07       14.99      7.21 o 
  -3   3  15      578.63      551.63     32.69 o 
  -2   3  15      200.13      166.92     16.74 o 
  -1   3  15        2.98        0.64      9.81 o 
   0   3  15      249.19      205.91     28.11 o 
   1   3  15       64.95       75.11     24.38 o 
   2   3  15       36.50       18.13     10.29 o 
   3   3  15       12.00        4.20     15.58 o 
   4   3  15      136.50      129.16     16.04 o 
   5   3  15        7.42        5.22      9.11 o 
   6   3  15       21.06       20.87     12.51 o 
   7   3  15        2.20       -0.17     13.38 o 
   8   3  15       11.42        6.42     15.51 o 
 -12   4  15       21.01        6.64     11.86 o 
 -11   4  15       25.42       26.55     11.86 o 
 -10   4  15       47.27       51.09     11.09 o 
  -9   4  15        0.02        7.70      7.05 o 
  -8   4  15        0.02       -0.57      6.33 o 
  -7   4  15      817.91      837.79     26.09 o 
  -6   4  15      169.88      144.42     12.62 o 
  -5   4  15      421.66      446.59     16.89 o 
  -4   4  15      283.91      240.37     13.02 o 
  -3   4  15      190.33      169.39     11.35 o 
  -2   4  15       11.67        9.30      6.97 o 
  -1   4  15      260.79      243.93     19.87 o 
   0   4  15     1022.73     1066.48     55.91 o 
   1   4  15       87.99       88.24     20.32 o 
   2   4  15       47.83       30.53     14.90 o 
   3   4  15        4.58       12.87      9.58 o 
   4   4  15       14.39        3.98     10.29 o 
   5   4  15      251.19      253.65     18.14 o 
   6   4  15      115.64      119.87     26.82 o 
   7   4  15       92.43       86.26     20.10 o 
   8   4  15        5.96       21.81     17.84 o 
 -12   5  15       28.32       14.50     11.73 o 
 -11   5  15        6.68       16.93     12.45 o 
 -10   5  15       67.74       98.41     12.89 o 
  -9   5  15        9.16        8.27      7.97 o 
  -8   5  15       14.96       22.39      9.73 o 
  -7   5  15       21.34       23.49      8.31 o 
  -6   5  15       19.89       33.82      7.90 o 
  -5   5  15        8.07        4.82      6.53 o 
  -4   5  15        4.64       -2.75      5.64 o 
  -3   5  15       56.34       57.67      9.75 o 
  -2   5  15      510.98      519.56     20.53 o 
  -1   5  15       19.42       14.90      7.61 o 
   0   5  15      267.66      251.05     27.10 o 
   1   5  15      190.20      206.15     19.84 o 
   2   5  15      464.83      470.89     26.35 o 
   3   5  15       14.58       14.88     10.29 o 
   4   5  15        1.04       -4.37      7.92 o 
   5   5  15       66.95       60.97     12.07 o 
   6   5  15       25.55        4.91     10.41 o 
   7   5  15       11.32        5.75     11.94 o 
   8   5  15       32.68       75.24     21.06 o 
 -11   6  15        5.99      -13.88      9.26 o 
 -10   6  15        5.58        5.85      8.93 o 
  -9   6  15      262.83      262.04     21.49 o 
  -8   6  15       60.67       56.12     11.06 o 
  -7   6  15       32.94       30.98      8.26 o 
  -6   6  15        0.04       -8.54      5.69 o 
  -5   6  15       26.52       26.40      7.78 o 
  -4   6  15      116.14      102.92     12.03 o 
  -3   6  15       18.13       21.76      9.72 o 
  -2   6  15       41.62       42.36     13.66 o 
  -1   6  15       92.18       66.79     10.77 o 
   0   6  15       81.10       41.99     13.41 o 
   1   6  15      689.75      714.97     32.82 o 
   2   6  15       88.63       79.03     33.87 o 
   3   6  15        3.89       -0.36      9.54 o 
   4   6  15        0.36       -2.73      9.04 o 
   5   6  15        6.18       17.25     10.05 o 
   6   6  15        1.93        8.00     11.66 o 
   7   6  15        0.00        8.24     12.67 o 
 -10   7  15        0.09        1.08     10.77 o 
  -9   7  15       69.85       76.61     15.82 o 
  -8   7  15       35.00       21.13      8.62 o 
  -7   7  15       32.19       48.10     14.08 o 
  -6   7  15       60.20       60.34      9.79 o 
  -5   7  15      158.17      198.37     17.77 o 
  -4   7  15       87.39       81.65     11.73 o 
  -3   7  15       13.09        4.71      7.56 o 
  -2   7  15      244.48      227.11     16.15 o 
  -1   7  15      191.10      183.89     23.07 o 
   0   7  15       48.79       44.68     15.96 o 
   1   7  15        0.05        0.98     11.25 o 
   2   7  15       81.15       67.99     15.08 o 
   3   7  15       13.54       30.10     11.13 o 
   4   7  15        0.40       -0.03      9.44 o 
   5   7  15       79.13       85.09     13.90 o 
   6   7  15        0.37       -2.01     11.41 o 
   7   7  15       10.74       11.22     13.02 o 
 -10   8  15       46.67       56.42     16.28 o 
  -9   8  15        2.51       16.82      9.98 o 
  -8   8  15        5.50        8.88      8.42 o 
  -7   8  15        2.20       -6.69      6.68 o 
  -6   8  15        5.72       12.76      7.45 o 
  -5   8  15        9.28       11.45     10.41 o 
  -4   8  15       34.71       29.46     11.23 o 
  -3   8  15       10.32        3.27      7.41 o 
  -2   8  15       99.26      123.98     19.01 o 
  -1   8  15       28.24       16.32      9.15 o 
   0   8  15      688.49      707.07     27.01 o 
   1   8  15       35.17       36.11     13.86 o 
   2   8  15       42.38       31.87     18.63 o 
   3   8  15        0.02        7.54      9.66 o 
   4   8  15        0.92        3.19     10.24 o 
   5   8  15        3.89        6.81     10.62 o 
   6   8  15        7.56       20.47     12.95 o 
  -9   9  15        3.58       -5.46     12.36 o 
  -8   9  15       45.53       20.44     11.28 o 
  -7   9  15        3.04       -8.08      8.95 o 
  -6   9  15       59.88       42.74     13.86 o 
  -5   9  15        0.20        2.45     10.50 o 
  -4   9  15       26.97       39.47     12.82 o 
  -3   9  15        5.50        3.97     10.02 o 
  -2   9  15       14.23       12.05     11.06 o 
  -1   9  15        4.75       -1.94     11.51 o 
   0   9  15       44.41       62.05     12.53 o 
   1   9  15       63.37       71.44     13.29 o 
   2   9  15        5.54       10.94     12.90 o 
   3   9  15        1.93        3.05     12.42 o 
   4   9  15       28.29       41.72     15.24 o 
   5   9  15        0.35       11.10     14.90 o 
  -7  10  15       37.26       45.20     14.46 o 
  -6  10  15        0.88        1.45     16.59 o 
  -5  10  15        1.15       -1.28     11.06 o 
  -4  10  15       48.67       61.53     18.63 o 
  -3  10  15      161.66      139.80     18.70 o 
  -2  10  15        0.01       -0.71     10.39 o 
  -1  10  15        0.23       -6.95     10.70 o 
   0  10  15       74.35       62.84     19.64 o 
   1  10  15       65.54       43.69     15.33 o 
   2  10  15      103.95      140.24     32.85 o 
   3  10  15        0.05        2.08     12.68 o 
  -5  11  15       84.83       87.89     17.92 o 
  -4  11  15       78.21       91.78     17.09 o 
  -3  11  15       28.23       25.65     21.33 o 
  -2  11  15        3.85        3.95     11.06 o 
  -1  11  15        1.34        0.57     11.73 o 
   0  11  15       47.71       41.87     15.30 o 
   1  11  15        1.42        0.10     12.34 o 
 -12   0  16       40.27       83.31     23.03 o 
 -10   0  16       98.93       92.11     21.67 o 
  -8   0  16        0.18        7.79      9.10 o 
  -6   0  16        0.36        0.00     11.51 o 
  -4   0  16     2838.53     2855.44     86.86 o 
  -2   0  16        0.48        5.42     12.19 o 
   0   0  16       78.30       92.79     21.00 o 
   2   0  16        8.12        7.45     14.90 o 
   4   0  16       95.15       90.76     20.32 o 
   6   0  16       78.45       67.81     16.40 o 
   8   0  16       36.22       83.98     30.48 o 
 -12   1  16        3.43       22.75     12.87 o 
 -11   1  16       41.44       13.88     11.49 o 
 -10   1  16       32.59       42.59     12.68 o 
  -9   1  16        3.91        4.87      7.06 o 
  -8   1  16        6.07       -1.93      6.43 o 
  -7   1  16      213.60      230.53     13.16 o 
  -6   1  16       84.51       85.36     10.46 o 
  -5   1  16      260.61      247.09     19.64 o 
  -4   1  16      114.40      123.41     17.61 o 
  -3   1  16       60.42       36.62     11.73 o 
  -2   1  16        3.86        4.40      8.62 o 
  -1   1  16       20.46       11.81      9.33 o 
   0   1  16       57.18       63.59     14.56 o 
   1   1  16       61.70       67.55     13.38 o 
   2   1  16      108.71       91.44     14.82 o 
   3   1  16       41.33       37.62     19.64 o 
   4   1  16       15.07        5.96      9.54 o 
   5   1  16       29.85       21.83     11.67 o 
   6   1  16       32.41       21.34      9.50 o 
   7   1  16        0.33       -0.09     13.98 o 
   8   1  16       30.14       27.52     18.43 o 
 -12   2  16        0.16        7.26     13.55 o 
 -11   2  16       11.17       -4.18     10.77 o 
 -10   2  16       74.94       96.00     15.61 o 
  -9   2  16      107.01      137.58     13.00 o 
  -8   2  16      153.43      153.88     12.01 o 
  -7   2  16       58.38       66.03     10.52 o 
  -6   2  16       57.68       67.14     11.36 o 
  -5   2  16       20.09       17.60      8.14 o 
  -4   2  16       93.79       97.85     14.60 o 
  -3   2  16      395.61      411.70     24.43 o 
  -2   2  16      472.56      485.35     26.11 o 
  -1   2  16      369.95      367.06     25.40 o 
   0   2  16       55.05       35.54     18.63 o 
   1   2  16       99.13       76.41     13.59 o 
   2   2  16       41.79       21.44     18.29 o 
   3   2  16       52.39       66.12     13.89 o 
   4   2  16        5.26        2.08     15.58 o 
   5   2  16       77.25       68.60     19.30 o 
   6   2  16        0.72        7.79      8.88 o 
   7   2  16        1.71       -6.43     14.12 o 
   8   2  16       18.97        5.37     15.12 o 
 -12   3  16        1.75       -2.82     11.73 o 
 -11   3  16        0.60       23.65     12.68 o 
 -10   3  16       25.24       31.10     13.58 o 
  -9   3  16       65.21       75.97     10.40 o 
  -8   3  16        2.95       -1.47      7.86 o 
  -7   3  16       20.63       27.86      8.94 o 
  -6   3  16      350.73      363.79     18.41 o 
  -5   3  16       12.12        8.60      6.15 o 
  -4   3  16       18.90       10.84      6.54 o 
  -3   3  16      438.19      464.51     25.34 o 
  -2   3  16      566.40      622.69     28.96 o 
  -1   3  16       74.17       45.61     12.68 o 
   0   3  16        0.58        5.58     12.53 o 
   1   3  16       25.02       26.43     12.21 o 
   2   3  16      142.47      142.96     17.22 o 
   3   3  16      187.31      191.55     18.44 o 
   4   3  16        0.33        5.48     14.22 o 
   5   3  16        8.55       12.55      9.77 o 
   6   3  16       54.95       46.34     12.97 o 
   7   3  16        3.25        1.51     14.64 o 
   8   3  16       23.41        5.44     16.68 o 
 -11   4  16        2.76       17.53     12.63 o 
 -10   4  16      169.99      144.10     15.61 o 
  -9   4  16        0.91      -10.74      7.16 o 
  -8   4  16      103.00      112.26     12.98 o 
  -7   4  16       81.38       68.42     11.02 o 
  -6   4  16        7.72       30.05      7.75 o 
  -5   4  16      224.27      201.26     32.46 o 
  -4   4  16        6.75        6.45      6.34 o 
  -3   4  16      222.80      193.11     18.20 o 
  -2   4  16       79.84      100.92     15.80 o 
  -1   4  16      139.46      131.67     16.74 o 
   0   4  16      345.18      449.29     34.55 o 
   1   4  16      617.61      666.15     31.38 o 
   2   4  16       45.01       38.30     29.46 o 
   3   4  16        0.06        3.09      9.74 o 
   4   4  16        7.18        8.63     10.98 o 
   5   4  16        0.19       -5.92      9.36 o 
   6   4  16        3.42       -5.67     10.12 o 
   7   4  16       75.46       62.31     19.36 o 
 -11   5  16        0.01       11.69     13.21 o 
 -10   5  16       66.49       81.97     15.56 o 
  -9   5  16        0.03        3.91      9.82 o 
  -8   5  16      164.17      130.35     13.43 o 
  -7   5  16       14.98       22.89      8.00 o 
  -6   5  16       11.03       14.95      7.21 o 
  -5   5  16       70.79       54.77     11.63 o 
  -4   5  16      124.22      108.99     10.73 o 
  -3   5  16      140.44      174.91     14.03 o 
  -2   5  16      173.18      155.77     17.96 o 
  -1   5  16        0.97        1.60     10.50 o 
   0   5  16      132.52      117.04     16.48 o 
   1   5  16       95.13       68.61     15.04 o 
   2   5  16       46.82       73.58     15.56 o 
   3   5  16       41.89       29.02     12.90 o 
   4   5  16       23.60       16.16     10.33 o 
   5   5  16       10.99       10.07     10.24 o 
   6   5  16      101.90       78.86     15.23 o 
   7   5  16      133.38      180.87     39.96 o 
 -10   6  16        3.38       11.60     10.98 o 
  -9   6  16       21.49       33.71     12.68 o 
  -8   6  16       17.12       18.05      8.36 o 
  -7   6  16        0.09        7.61      7.15 o 
  -6   6  16        3.68        2.98      6.65 o 
  -5   6  16       59.49       66.62     10.06 o 
  -4   6  16       13.45        6.35      8.20 o 
  -3   6  16      127.51      134.54     22.57 o 
  -2   6  16       41.18       30.89      9.25 o 
  -1   6  16       43.08       50.38     13.86 o 
   0   6  16      686.30      616.23     31.13 o 
   1   6  16      248.04      228.60     33.53 o 
   2   6  16      211.72      189.15     20.10 o 
   3   6  16       94.32      111.22     16.68 o 
   4   6  16       23.67       24.80     11.30 o 
   5   6  16       50.17       39.06     12.54 o 
   6   6  16       28.75       27.33     13.07 o 
 -10   7  16        0.17      -10.43     10.70 o 
  -9   7  16      110.35       91.82     13.80 o 
  -8   7  16        0.82       14.03      8.46 o 
  -7   7  16      172.78      119.81     12.53 o 
  -6   7  16       62.44       50.70     11.51 o 
  -5   7  16       12.34       12.84      8.30 o 
  -4   7  16       13.82       19.14     12.17 o 
  -3   7  16        3.45        4.15      7.84 o 
  -2   7  16        8.20       13.65      8.44 o 
  -1   7  16      101.13      121.62     24.38 o 
   0   7  16       68.53       72.60     16.52 o 
   1   7  16        2.22      -10.90     10.09 o 
   2   7  16       88.79       78.95     17.95 o 
   3   7  16       50.21       45.85     12.33 o 
   4   7  16       58.01       51.95     13.25 o 
   5   7  16        0.12       -7.94     12.49 o 
  -9   8  16        4.84        4.67     10.21 o 
  -8   8  16       45.72       25.91      9.80 o 
  -7   8  16        9.66       -2.00      8.11 o 
  -6   8  16        0.66        9.59      8.24 o 
  -5   8  16        7.80       -1.74      7.98 o 
  -4   8  16        6.92       12.48      8.98 o 
  -3   8  16        1.10        1.48      8.17 o 
  -2   8  16      114.48      117.13     13.90 o 
  -1   8  16       77.60       71.44     12.48 o 
   0   8  16      118.80      121.04     18.40 o 
   1   8  16       45.13       48.56     15.56 o 
   2   8  16        7.65       16.98     17.61 o 
   3   8  16      101.76      107.63     18.66 o 
   4   8  16       14.79        7.54     11.24 o 
   5   8  16        5.92       10.83     15.12 o 
  -7   9  16        3.66        2.34      8.97 o 
  -6   9  16        3.31        7.88      8.97 o 
  -5   9  16       43.53       56.09     12.50 o 
  -4   9  16        9.20       13.34      9.44 o 
  -3   9  16        1.60        3.22      8.44 o 
  -2   9  16       20.46       17.33     12.36 o 
  -1   9  16        0.32       -3.83      8.77 o 
   0   9  16       70.20       76.91     17.48 o 
   1   9  16      233.94      262.79     27.43 o 
   2   9  16        0.09       25.87     14.15 o 
   3   9  16       50.99       64.78     17.22 o 
  -6  10  16       26.89       31.81     13.86 o 
  -5  10  16        5.95        4.00     12.20 o 
  -4  10  16       38.99       43.44     14.77 o 
  -3  10  16       33.50       52.85     25.74 o 
  -2  10  16        0.59       -9.62     11.37 o 
  -1  10  16       92.87      109.14     14.83 o 
   0  10  16        0.91        7.23     10.11 o 
   1  10  16       39.20       49.08     20.32 o 
 -11   0  17        8.59       10.84     17.61 o 
  -9   0  17      433.01      417.41     25.81 o 
  -7   0  17      213.04      251.98     29.80 o 
  -5   0  17      220.73      218.79     27.77 o 
  -3   0  17        3.04       27.09     15.58 o 
  -1   0  17      322.54      302.13     31.84 o 
   1   0  17      262.39      216.09     28.45 o 
   3   0  17      642.31      562.36     41.33 o 
   5   0  17       18.64        6.10     14.90 o 
   7   0  17        6.57       20.32     24.38 o 
 -11   1  17        4.44       -0.16     10.89 o 
 -10   1  17      147.60      159.19     18.91 o 
  -9   1  17        0.20       12.00      7.92 o 
  -8   1  17        0.98       -6.72      7.36 o 
  -7   1  17        9.26       10.16     10.02 o 
  -6   1  17      101.91       90.70     15.30 o 
  -5   1  17       88.08       57.61     12.90 o 
  -4   1  17        6.62       -2.56      9.48 o 
  -3   1  17       32.77       25.14     11.37 o 
  -2   1  17       80.12      134.90     27.77 o 
  -1   1  17       45.02       27.06     11.19 o 
   0   1  17        9.91       23.59     11.25 o 
   1   1  17        0.85       11.22     10.02 o 
   2   1  17      168.39      152.30     18.18 o 
   3   1  17       26.37       -0.36      9.81 o 
   4   1  17        4.01        3.52      9.81 o 
   5   1  17        5.63        2.45     10.02 o 
   6   1  17       17.78       16.09     10.17 o 
   7   1  17        9.90       -1.44     16.48 o 
 -11   2  17       22.84       23.04     12.68 o 
 -10   2  17       14.55       14.59      9.63 o 
  -9   2  17        1.38       -3.66      8.04 o 
  -8   2  17      231.97      233.14     16.66 o 
  -7   2  17      102.81      112.94     12.98 o 
  -6   2  17       20.50        6.48     10.02 o 
  -5   2  17        4.17        4.10     10.50 o 
  -4   2  17       58.41       78.52     13.86 o 
  -3   2  17        0.45      -11.23      7.48 o 
  -2   2  17      403.28      375.86     35.23 o 
  -1   2  17        7.90       11.02     10.84 o 
   0   2  17      632.55      652.09     30.65 o 
   1   2  17       26.49       34.49     12.90 o 
   2   2  17       18.52       24.38     11.97 o 
   3   2  17       21.32       11.51     16.59 o 
   4   2  17       55.64       53.69     13.86 o 
   5   2  17       30.82       21.53     26.75 o 
   6   2  17        0.56       -0.90     10.83 o 
   7   2  17       36.53       26.12     18.18 o 
 -11   3  17       16.92       25.19     13.16 o 
 -10   3  17        0.31        2.69     10.50 o 
  -9   3  17      202.06      227.34     21.49 o 
  -8   3  17       17.23       11.67      8.82 o 
  -7   3  17      159.89      177.85     14.95 o 
  -6   3  17      742.75      834.33     28.85 o 
  -5   3  17      125.65      125.01     16.28 o 
  -4   3  17        0.93       13.04      9.44 o 
  -3   3  17      164.15      159.15     17.48 o 
  -2   3  17       52.82       46.60     13.16 o 
  -1   3  17       19.33       36.80     12.21 o 
   0   3  17      399.97      389.86     25.62 o 
   1   3  17      216.41      187.58     19.84 o 
   2   3  17       28.28       24.04     11.97 o 
   3   3  17       32.84       32.67     13.16 o 
   4   3  17       21.76        9.60     10.89 o 
   5   3  17       26.88       27.51     10.80 o 
   6   3  17        0.12       -3.54     10.21 o 
   7   3  17       32.95       25.92     18.18 o 
 -11   4  17       32.83       25.74     20.32 o 
 -10   4  17        9.31        5.04     16.59 o 
  -9   4  17      171.31      167.47     19.68 o 
  -8   4  17        9.71       -4.45      8.07 o 
  -7   4  17       16.79       16.37      8.57 o 
  -6   4  17        4.67       -2.97      6.39 o 
  -5   4  17        1.63       -7.97      6.24 o 
  -4   4  17        9.38       13.26     10.29 o 
  -3   4  17        0.10       12.42     10.50 o 
  -2   4  17      195.97      162.16     18.61 o 
  -1   4  17       16.37       14.52     15.58 o 
   0   4  17       35.65       30.94     13.31 o 
   1   4  17      270.66      225.96     20.83 o 
   2   4  17      105.43      114.28     19.64 o 
   3   4  17        3.82        7.44     12.87 o 
   4   4  17       89.46       65.58     15.56 o 
   5   4  17       14.88        2.43     10.20 o 
   6   4  17       29.70       29.68     12.72 o 
 -10   5  17        1.72       -5.49     12.53 o 
  -9   5  17      113.08      101.36     13.26 o 
  -8   5  17       37.90       19.22      9.73 o 
  -7   5  17       26.83       41.75      9.58 o 
  -6   5  17      136.12      143.77     14.86 o 
  -5   5  17        0.22       -8.04      6.08 o 
  -4   5  17        2.31        2.47      9.26 o 
  -3   5  17        3.43       -8.11      9.74 o 
  -2   5  17        0.13       -4.06      9.58 o 
  -1   5  17      114.50      135.03     18.18 o 
   0   5  17       75.27       84.84     16.48 o 
   1   5  17       20.11       21.16     11.94 o 
   2   5  17        6.32        6.49     16.25 o 
   3   5  17       45.82       40.63     13.79 o 
   4   5  17       12.23       17.28     11.15 o 
   5   5  17       22.77        4.28     13.68 o 
   6   5  17        4.58       10.96     12.04 o 
  -9   6  17       48.47       70.77     12.77 o 
  -8   6  17       15.36       -0.57      7.60 o 
  -7   6  17       37.58       41.56      9.70 o 
  -6   6  17        7.51       14.39      7.43 o 
  -5   6  17        1.37       -2.33      6.89 o 
  -4   6  17       28.33        7.52      8.34 o 
  -3   6  17      187.70      175.09     20.10 o 
  -2   6  17        0.39       -6.71     16.93 o 
  -1   6  17      261.58      197.38     29.13 o 
   0   6  17      247.98      257.93     38.61 o 
   1   6  17        4.11        3.58     11.55 o 
   2   6  17        0.48        0.33     11.25 o 
   3   6  17        0.99        2.63     11.94 o 
   4   6  17        1.34        3.99     10.07 o 
   5   6  17        0.59       -1.68     11.09 o 
  -9   7  17        5.39       17.43     13.41 o 
  -8   7  17       15.41       15.75     14.08 o 
  -7   7  17       28.07       13.09      8.70 o 
  -6   7  17        0.23        0.39      7.62 o 
  -5   7  17       20.63       28.75      9.63 o 
  -4   7  17        6.72        8.78      9.42 o 
  -3   7  17        2.92        7.07      8.41 o 
  -2   7  17        2.18        1.68     10.98 o 
  -1   7  17        0.05       13.55     12.45 o 
   0   7  17        8.51       16.92     12.42 o 
   1   7  17       25.62       26.44     13.18 o 
   2   7  17        0.06       -5.42     11.01 o 
   3   7  17        0.00       -1.87     10.00 o 
   4   7  17        7.56        2.16     10.63 o 
  -7   8  17        0.08       -7.12      7.34 o 
  -6   8  17        0.64      -14.27      9.51 o 
  -5   8  17       33.98       51.51     11.43 o 
  -4   8  17       19.09       22.67      9.59 o 
  -3   8  17       41.78       32.24     10.73 o 
  -2   8  17       62.74       46.71     15.08 o 
  -1   8  17      107.72       88.40     17.92 o 
   0   8  17       28.91       32.04     14.55 o 
   1   8  17        8.45       17.80     13.86 o 
   2   8  17        8.12        7.61     15.58 o 
   3   8  17        1.20        0.79     13.18 o 
  -6   9  17        0.08       -7.47      8.38 o 
  -5   9  17       57.50       35.65     11.25 o 
  -4   9  17        8.04       -4.85      8.93 o 
  -3   9  17       28.57       19.60     10.15 o 
  -2   9  17      105.10      120.25     15.56 o 
  -1   9  17       46.30       18.41     15.58 o 
   0   9  17        2.14        3.49     12.21 o 
   1   9  17        3.94       10.37     13.59 o 
 -10   0  18      179.29      197.11     29.13 o 
  -8   0  18        6.53       -7.45     14.22 o 
  -6   0  18       64.88       58.25     21.00 o 
  -4   0  18        0.70      -15.24     10.16 o 
  -2   0  18      161.24      130.73     24.38 o 
   0   0  18       91.16       91.44     23.03 o 
   2   0  18      165.06      157.14     26.42 o 
   4   0  18       16.38       35.90     19.64 o 
   6   0  18        1.84        5.22     13.98 o 
 -10   1  18       33.21       23.03     19.64 o 
  -9   1  18      103.36       97.29     13.16 o 
  -8   1  18       17.60       33.38     13.16 o 
  -7   1  18        9.62       16.60     11.19 o 
  -6   1  18      153.41      132.53     17.48 o 
  -5   1  18       29.33       39.97     12.42 o 
  -4   1  18       16.49       22.94     13.55 o 
  -3   1  18        9.55        4.74     10.54 o 
  -2   1  18       87.34       79.42     15.56 o 
  -1   1  18        3.19        0.69     10.22 o 
   0   1  18       40.91       41.54     13.16 o 
   1   1  18       48.06       48.77     14.37 o 
   2   1  18      102.11      102.64     16.52 o 
   3   1  18       10.45       11.13     11.73 o 
   4   1  18       73.52       73.54     26.08 o 
   5   1  18        0.00       -1.05     11.19 o 
   6   1  18       10.83       11.66     12.55 o 
 -10   2  18       64.24       65.24     21.67 o 
  -9   2  18       30.55       43.26     11.07 o 
  -8   2  18        3.88      -10.64     12.19 o 
  -7   2  18        0.02        1.73      9.81 o 
  -6   2  18        9.59        4.73     10.22 o 
  -5   2  18      111.60       93.78     15.33 o 
  -4   2  18      109.92      139.05     21.00 o 
  -3   2  18      156.54      157.09     18.40 o 
  -2   2  18       38.83       27.09     11.97 o 
  -1   2  18       79.95      111.76     16.76 o 
   0   2  18       12.44       27.08     12.21 o 
   1   2  18       17.74       19.05     14.90 o 
   2   2  18       15.68       10.27     15.58 o 
   3   2  18        7.41       -0.09     10.98 o 
   4   2  18        0.30       -1.63     10.50 o 
   5   2  18       52.17       48.64     15.08 o 
   6   2  18       14.22        9.18     12.52 o 
 -10   3  18        3.63        7.12     12.21 o 
  -9   3  18        1.01        0.79      9.15 o 
  -8   3  18       82.31      103.27     13.49 o 
  -7   3  18        2.93       10.38     11.46 o 
  -6   3  18       41.26       73.50     15.08 o 
  -5   3  18        3.90        9.83     10.29 o 
  -4   3  18       31.40       23.03     16.93 o 
  -3   3  18        0.91        7.15     13.55 o 
  -2   3  18        0.45        2.06     10.02 o 
  -1   3  18        3.10       -7.24     10.50 o 
   0   3  18       68.87       28.79     12.93 o 
   1   3  18      231.97      227.87     21.76 o 
   2   3  18      134.90      115.33     17.92 o 
   3   3  18        0.00       15.73     11.86 o 
   4   3  18       53.98       46.25     14.82 o 
   5   3  18        0.65        0.97      9.87 o 
 -10   4  18       16.28       20.32     19.64 o 
  -9   4  18       17.18       15.16      9.76 o 
  -8   4  18        0.45        1.37      9.73 o 
  -7   4  18        4.32        5.89      7.28 o 
  -6   4  18       20.76       28.13     12.34 o 
  -5   4  18        1.18        5.59     10.29 o 
  -4   4  18       60.07       53.72     14.60 o 
  -3   4  18       20.49       38.61     18.29 o 
  -2   4  18       34.70       33.57     13.16 o 
  -1   4  18      152.97      143.01     18.68 o 
   0   4  18        0.11        3.73     11.97 o 
   1   4  18       18.47       16.88     13.11 o 
   2   4  18       11.50      -13.63     10.89 o 
   3   4  18       26.27       24.20     24.38 o 
   4   4  18       81.04       84.54     18.29 o 
   5   4  18        0.00       -2.01     10.51 o 
  -9   5  18       42.70       37.52     11.68 o 
  -8   5  18        9.05       15.08      8.75 o 
  -7   5  18       13.32        0.01      7.45 o 
  -6   5  18        5.30       -1.49      7.36 o 
  -5   5  18        7.95       12.35     17.61 o 
  -4   5  18       29.15       32.93     15.92 o 
  -3   5  18        2.49       18.29     11.49 o 
  -2   5  18      107.13      106.51     19.30 o 
  -1   5  18       13.36       18.73     19.30 o 
   0   5  18      190.14      140.12     19.14 o 
   1   5  18       35.30       19.87     12.90 o 
   2   5  18       39.74       51.55     23.37 o 
   3   5  18       36.71       31.79     45.04 o 
   4   5  18        2.12       -1.50     10.00 o 
  -8   6  18        5.66       -3.26      9.15 o 
  -7   6  18       13.30        9.12      8.23 o 
  -6   6  18       17.43        5.29      8.05 o 
  -5   6  18       10.54       12.60     12.21 o 
  -4   6  18       26.06       23.16     12.21 o 
  -3   6  18        0.23       -3.27      9.81 o 
  -2   6  18        5.49        3.12     13.88 o 
  -1   6  18       17.51        8.75     11.94 o 
   0   6  18       60.87       51.52     14.55 o 
   1   6  18       81.79       70.31     27.43 o 
   2   6  18        1.91      -10.31     14.56 o 
   3   6  18       28.41       35.22     14.85 o 
   4   6  18        0.64       -2.17     14.15 o 
  -7   7  18        1.41        0.16      7.90 o 
  -6   7  18        5.33        8.79      8.93 o 
  -5   7  18       81.30       56.18     12.92 o 
  -4   7  18        1.67       -0.92     11.46 o 
  -3   7  18        9.71        5.81     11.38 o 
  -2   7  18       50.68       68.03     32.85 o 
  -1   7  18        4.17        3.73     11.49 o 
   0   7  18        0.71        2.86     12.68 o 
   1   7  18        0.10       -1.06     11.94 o 
   2   7  18       49.09       61.82     16.88 o 
   3   7  18        0.29       -3.39     21.00 o 
  -6   8  18        3.40       13.94     12.20 o 
  -5   8  18        2.12       -1.09      8.45 o 
  -4   8  18       22.35       22.50     13.31 o 
  -3   8  18       61.63       49.33     21.67 o 
  -2   8  18       75.15       59.10     15.78 o 
  -1   8  18       14.20       20.02     14.07 o 
   0   8  18       10.15        9.26     13.31 o 
   1   8  18       60.35       58.40     39.62 o 
  -9   0  19        9.82        4.74     17.61 o 
  -7   0  19        3.89        8.13     15.58 o 
  -5   0  19        0.02       -4.74     14.90 o 
  -3   0  19      207.02      306.17     35.22 o 
  -1   0  19      232.16      204.57     29.80 o 
   1   0  19       18.20       11.51     18.29 o 
   3   0  19       12.06       25.74     18.96 o 
  -9   1  19        1.85        5.17     11.73 o 
  -8   1  19       64.10       65.02     15.33 o 
  -7   1  19       43.08       39.32     13.59 o 
  -6   1  19       19.13       33.48     13.16 o 
  -5   1  19       31.03       32.21     20.32 o 
  -4   1  19       12.88       18.40     14.22 o 
  -3   1  19       49.73       85.30     33.19 o 
  -2   1  19       44.39       76.99     16.20 o 
  -1   1  19      139.29      102.48     24.05 o 
   0   1  19       54.65       65.79     15.72 o 
   1   1  19      161.16      181.10     21.34 o 
   2   1  19       12.94        7.26     11.73 o 
   3   1  19       16.39       -3.61     14.22 o 
   4   1  19        7.98       -5.08     12.45 o 
  -9   2  19        0.64        6.11     12.21 o 
  -8   2  19        2.28        0.11     13.55 o 
  -7   2  19       34.98       22.11     11.94 o 
  -6   2  19       14.69        5.82     10.77 o 
  -5   2  19        4.68       -5.69     18.29 o 
  -4   2  19        9.04        9.75     10.98 o 
  -3   2  19       63.16       59.37     16.59 o 
  -2   2  19       75.82       87.32     16.04 o 
  -1   2  19       33.93       41.62     17.95 o 
   0   2  19       26.59       16.83     19.64 o 
   1   2  19       97.70      102.98     30.14 o 
   2   2  19      109.81      124.90     18.68 o 
   3   2  19        0.49       16.93     13.41 o 
   4   2  19        0.04        4.73     12.42 o 
  -9   3  19       26.76       37.43     14.82 o 
  -8   3  19       20.54       37.43     14.27 o 
  -7   3  19        0.06        2.72     11.06 o 
  -6   3  19       12.07       12.87     11.49 o 
  -5   3  19        6.27        3.19     15.58 o 
  -4   3  19      112.28       86.68     15.78 o 
  -3   3  19        0.57       -0.57     10.22 o 
  -2   3  19       18.10       24.12     12.42 o 
  -1   3  19       11.55        6.60     15.58 o 
   0   3  19        0.92       -6.77     10.77 o 
   1   3  19        4.18      -15.33     10.22 o 
   2   3  19       90.07       74.24     16.52 o 
   3   3  19       22.31       34.95     14.46 o 
   4   3  19       19.48       12.92     13.38 o 
  -8   4  19       42.77       17.91     13.16 o 
  -7   4  19       22.10        8.13     12.21 o 
  -6   4  19        7.92       -5.08     10.06 o 
  -5   4  19        0.58       -2.03     20.32 o 
  -4   4  19       58.29       58.56     15.08 o 
  -3   4  19       64.76       59.24     15.08 o 
  -2   4  19       18.07       15.24     11.97 o 
  -1   4  19       23.52       18.24     12.68 o 
   0   4  19       16.70        0.00     11.49 o 
   1   4  19       21.85       16.93     13.59 o 
   2   4  19       24.29       10.53     13.16 o 
   3   4  19        0.18       -3.70     10.77 o 
  -8   5  19       22.79       17.71     11.20 o 
  -7   5  19       14.78       34.58     13.64 o 
  -6   5  19       78.27      108.01     18.43 o 
  -5   5  19        4.97        4.73     11.46 o 
  -4   5  19        8.68       11.57     11.94 o 
  -3   5  19       33.10       44.32     14.60 o 
  -2   5  19        4.88        2.90     11.06 o 
  -1   5  19        4.85       -8.57     12.53 o 
   0   5  19        0.52       -5.92     11.73 o 
   1   5  19      149.24      174.68     22.02 o 
   2   5  19       11.00       -3.03     22.01 o 
   3   5  19       12.84       29.30     14.46 o 
  -7   6  19        0.27      -12.19     16.93 o 
  -6   6  19        8.06       -2.82     11.73 o 
  -5   6  19        2.19      -11.08     10.02 o 
  -4   6  19       34.78       42.61     14.34 o 
  -3   6  19        0.07        3.48     10.50 o 
  -2   6  19       14.20       32.39     13.64 o 
  -1   6  19       10.31        9.14     13.21 o 
   0   6  19       70.11       85.39     18.43 o 
   1   6  19       48.50       33.31     15.56 o 
   2   6  19        2.19        6.63     13.50 o 
  -5   7  19       23.46       19.57     22.35 o 
  -4   7  19        3.13        1.84     21.67 o 
  -3   7  19        0.85       -9.97     11.38 o 
  -2   7  19       25.61       46.23     15.52 o 
  -1   7  19       96.03       90.61     18.03 o 
   0   7  19        1.48        9.66     15.92 o 
  -8   0  20        1.78       -8.80     16.25 o 
  -6   0  20       37.99       67.05     22.35 o 
  -4   0  20        2.05       -2.71     16.25 o 
  -2   0  20       26.14       18.29     17.61 o 
   0   0  20       75.53       62.31     23.71 o 
   2   0  20       25.73       21.00     19.64 o 
  -8   1  20        0.04       -5.59     15.24 o 
  -7   1  20        1.04       -2.56     10.89 o 
  -6   1  20        8.86        3.33     11.25 o 
  -5   1  20        3.12       -0.32     14.22 o 
  -4   1  20        5.86       -1.83     10.22 o 
  -3   1  20        2.55       20.94     14.90 o 
  -2   1  20        0.81       -8.42     10.98 o 
  -1   1  20       14.08       12.20     19.64 o 
   0   1  20        1.50       -9.74     11.51 o 
   1   1  20        1.96       11.85     13.41 o 
   2   1  20        1.32      -15.76     10.70 o 
   3   1  20        0.02       -4.04     11.86 o 
  -8   2  20       13.23       -9.18     11.25 o 
  -7   2  20       64.73       41.47     14.82 o 
  -6   2  20        0.42        1.98     11.46 o 
  -5   2  20       61.48       80.03     16.20 o 
  -4   2  20        0.01        3.45     10.98 o 
  -3   2  20        0.36       -3.99     11.85 o 
  -2   2  20       26.60       31.79     15.92 o 
  -1   2  20       17.50       35.27     13.86 o 
   0   2  20        0.15       -0.69     23.37 o 
   1   2  20        4.99        3.10     13.88 o 
   2   2  20       35.59       13.26     13.59 o 
  -7   3  20       17.73       -1.35     11.49 o 
  -6   3  20        9.61        5.26     11.94 o 
  -5   3  20       24.42       25.58     17.27 o 
  -4   3  20        8.67       14.45     13.88 o 
  -3   3  20        2.85        8.13     12.45 o 
  -2   3  20       23.07       29.64     13.86 o 
  -1   3  20       52.09       64.99     21.33 o 
   0   3  20       51.70       50.19     15.72 o 
   1   3  20      115.59      148.86     26.08 o 
   2   3  20       10.70        4.51     13.11 o 
  -6   4  20        9.09       29.94     13.59 o 
  -5   4  20       41.03       14.59     12.36 o 
  -4   4  20        9.74        2.93     10.70 o 
  -3   4  20       28.64       32.37     14.27 o 
  -2   4  20       27.54       32.85     14.37 o 
  -1   4  20        4.10      -16.48     10.98 o 
   0   4  20        0.62        2.75     12.15 o 
   1   4  20       66.24       53.03     16.26 o 
  -5   5  20        0.01        3.06     11.72 o 
  -4   5  20        9.76        4.79     12.90 o 
  -3   5  20       23.24        9.48     14.22 o 
  -2   5  20       41.85       13.55     13.41 o 
  -1   5  20        3.28        6.73     13.86 o 
   0   5  20       34.87       28.52     14.94 o 
  -3   6  20       15.51       24.38     21.67 o 
  -2   6  20        0.74        8.13     18.96 o 
  -5   0  21        2.03      -13.55     14.22 o 
  -3   0  21       13.32       16.25     21.00 o 
  -1   0  21       35.73       48.76     22.35 o 
  -6   1  21        0.03        2.23     11.73 o 
  -5   1  21       12.08       20.15     25.06 o 
  -4   1  21        0.01        4.99     12.90 o 
  -3   1  21        8.31        5.81     14.22 o 
  -2   1  21        0.01       -8.09     11.86 o 
  -1   1  21       16.89       29.06     14.75 o 
   0   1  21       89.87      120.41     36.57 o 
  -5   2  21       13.98        6.73     14.22 o 
  -4   2  21       15.68       33.71     14.12 o 
  -3   2  21       10.03       -0.03     11.94 o 
  -2   2  21        2.72       -6.53     12.15 o 
  -1   2  21        7.11       15.89     13.16 o 
   0   2  21      128.67      162.29     25.06 o 
  -4   3  21       17.14       20.32     12.93 o 
  -3   3  21        5.39       21.15     12.90 o 
  -2   3  21       18.01       22.97     13.16 o 
  -1   3  21       59.92       63.63     17.95 o 
                                                 
